# Supplementary material for: Genome-scale metabolic reconstruction and metabolic versatility of an obligate methanotroph Methylococcus capsulatus str. Bath
Source: PeerJ. 2019 Jun 14;7:e6685. doi: 10.7717/peerj.6685 (PMC6613435; doi:10.7717/peerj.6685)
Supplement: Supplemental Information 1 [file peerj-07-6685-s001.xml.zip]

Archive with 1 entries (1 files):
- peerj-07-6685-s001.xml
