# Supplementary material for: Genome-scale metabolic reconstruction and metabolic versatility of an obligate methanotroph Methylococcus capsulatus str. Bath
Source: PeerJ. 2019 Jun 14;7:e6685. doi: 10.7717/peerj.6685 (PMC6613435; doi:10.7717/peerj.6685)
Supplement: Supplemental Information 1 [file peerj-07-6685-s001.xml.zip › peerj-07-6685-s001.xml]

<?xml version="1.0" encoding="UTF-8"?>
<sbml xmlns="http://www.sbml.org/sbml/level2" level="2" version="1">
  <model>
    <listOfUnitDefinitions>
      <unitDefinition id="mmol_per_gDW_per_hr">
        <listOfUnits>
          <unit kind="mole" exponent="1" scale="-3" multiplier="1" offset="0"/>
          <unit kind="gram" exponent="-1" scale="0" multiplier="1" offset="0"/>
          <unit kind="second" exponent="-1" scale="0" multiplier="0.000277777777777778" offset="0"/>
        </listOfUnits>
      </unitDefinition>
    </listOfUnitDefinitions>
    <listOfCompartments>
      <compartment id="c" name="Cytoplasm" spatialDimensions="3" constant="false"/>
      <compartment id="e" name="Extracellular" spatialDimensions="3" constant="false"/>
      <compartment id="p" name="Periplasm" spatialDimensions="3" constant="false"/>
    </listOfCompartments>
    <listOfSpecies>
      <species id="M_C00498_c" name="Adenosine diphosphoglucose" compartment="c" hasOnlySubstanceUnits="false" boundaryCondition="false" constant="false">
        <notes>
          <body xmlns="http://www.w3.org/1999/xhtml">
            <p>FORMULA: C16H23N5O15P2</p>
            <p>CHARGE: 0</p>
          </body>
        </notes>
      </species>
      <species id="M_C00008_c" name="Adenosine 5&apos;-diphosphate" compartment="c" hasOnlySubstanceUnits="false" boundaryCondition="false" constant="false">
        <notes>
          <body xmlns="http://www.w3.org/1999/xhtml">
            <p>FORMULA: C10H15N5O10P2</p>
            <p>CHARGE: 0</p>
          </body>
        </notes>
      </species>
      <species id="M_C00369_c" name="Starch" compartment="c" hasOnlySubstanceUnits="false" boundaryCondition="false" constant="false">
        <notes>
          <body xmlns="http://www.w3.org/1999/xhtml">
            <p>FORMULA: C6H12O6</p>
            <p>CHARGE: 0</p>
          </body>
        </notes>
      </species>
      <species id="M_C00009_c" name="Phosphoric acid" compartment="c" hasOnlySubstanceUnits="false" boundaryCondition="false" constant="false">
        <notes>
          <body xmlns="http://www.w3.org/1999/xhtml">
            <p>FORMULA: O4P</p>
            <p>CHARGE: 0</p>
          </body>
        </notes>
      </species>
      <species id="M_C00103_c" name="D-Glucose 1-phosphate" compartment="c" hasOnlySubstanceUnits="false" boundaryCondition="false" constant="false">
        <notes>
          <body xmlns="http://www.w3.org/1999/xhtml">
            <p>FORMULA: C6H11O9P</p>
            <p>CHARGE: 0</p>
          </body>
        </notes>
      </species>
      <species id="M_C01165_c" name="L-Glutamate gamma-semialdehyde" compartment="c" hasOnlySubstanceUnits="false" boundaryCondition="false" constant="false">
        <notes>
          <body xmlns="http://www.w3.org/1999/xhtml">
            <p>FORMULA: C5H9NO3</p>
            <p>CHARGE: 0</p>
          </body>
        </notes>
      </species>
      <species id="M_C00001_c" name="water" compartment="c" hasOnlySubstanceUnits="false" boundaryCondition="false" constant="false">
        <notes>
          <body xmlns="http://www.w3.org/1999/xhtml">
            <p>FORMULA: H2O</p>
            <p>CHARGE: 0</p>
          </body>
        </notes>
      </species>
      <species id="M_C00080_c" name="Hydron" compartment="c" hasOnlySubstanceUnits="false" boundaryCondition="false" constant="false">
        <notes>
          <body xmlns="http://www.w3.org/1999/xhtml">
            <p>FORMULA: H+</p>
            <p>CHARGE: 0</p>
          </body>
        </notes>
      </species>
      <species id="M_C03912_c" name="1-Pyrroline-5-carboxylate" compartment="c" hasOnlySubstanceUnits="false" boundaryCondition="false" constant="false">
        <notes>
          <body xmlns="http://www.w3.org/1999/xhtml">
            <p>FORMULA: C5H6NO2</p>
            <p>CHARGE: 0</p>
          </body>
        </notes>
      </species>
      <species id="M_C00093_c" name="D-Glycerol 1-phosphate" compartment="c" hasOnlySubstanceUnits="false" boundaryCondition="false" constant="false">
        <notes>
          <body xmlns="http://www.w3.org/1999/xhtml">
            <p>FORMULA: C3H7O6P</p>
            <p>CHARGE: 0</p>
          </body>
        </notes>
      </species>
      <species id="M_C00111_c" name="3-Hydroxy-2-oxopropyl phosphate" compartment="c" hasOnlySubstanceUnits="false" boundaryCondition="false" constant="false">
        <notes>
          <body xmlns="http://www.w3.org/1999/xhtml">
            <p>FORMULA: C3H5O6P</p>
            <p>CHARGE: 0</p>
          </body>
        </notes>
      </species>
      <species id="M_C00063_c" name="Cytidine triphosphate" compartment="c" hasOnlySubstanceUnits="false" boundaryCondition="false" constant="false">
        <notes>
          <body xmlns="http://www.w3.org/1999/xhtml">
            <p>FORMULA: C9H13N3O14P3</p>
            <p>CHARGE: 0</p>
          </body>
        </notes>
      </species>
      <species id="M_C08362_c" name="(9Z)-Hexadecenoicacid" compartment="c" hasOnlySubstanceUnits="false" boundaryCondition="false" constant="false">
        <notes>
          <body xmlns="http://www.w3.org/1999/xhtml">
            <p>FORMULA: C16H29O2</p>
            <p>CHARGE: 0</p>
          </body>
        </notes>
      </species>
      <species id="M_C00005_c" name="Reduced nicotinamide adenine dinucleotide phosphate" compartment="c" hasOnlySubstanceUnits="false" boundaryCondition="false" constant="false">
        <notes>
          <body xmlns="http://www.w3.org/1999/xhtml">
            <p>FORMULA: C21H30N7O17P3</p>
            <p>CHARGE: 0</p>
          </body>
        </notes>
      </species>
      <species id="M_C00013_c" name="Diphosphoric acid" compartment="c" hasOnlySubstanceUnits="false" boundaryCondition="false" constant="false">
        <notes>
          <body xmlns="http://www.w3.org/1999/xhtml">
            <p>FORMULA: O7P2</p>
            <p>CHARGE: 0</p>
          </body>
        </notes>
      </species>
      <species id="M_C00006_c" name="Nicotinamide adenine dinucleotide phosphate" compartment="c" hasOnlySubstanceUnits="false" boundaryCondition="false" constant="false">
        <notes>
          <body xmlns="http://www.w3.org/1999/xhtml">
            <p>FORMULA: C21H30N7O17P3</p>
            <p>CHARGE: 0</p>
          </body>
        </notes>
      </species>
      <species id="M_CPG161161_c" name="phosphatidyl glycerol with palmitoleic acid" compartment="c" hasOnlySubstanceUnits="false" boundaryCondition="false" constant="false">
        <notes>
          <body xmlns="http://www.w3.org/1999/xhtml">
            <p>FORMULA: C38H71O12P1</p>
            <p>CHARGE: 0</p>
          </body>
        </notes>
      </species>
      <species id="M_C00055_c" name="Cytidylic acid" compartment="c" hasOnlySubstanceUnits="false" boundaryCondition="false" constant="false">
        <notes>
          <body xmlns="http://www.w3.org/1999/xhtml">
            <p>FORMULA: C9H12N3O8P</p>
            <p>CHARGE: 0</p>
          </body>
        </notes>
      </species>
      <species id="M_C06424_c" name="Tetradecanoicacid" compartment="c" hasOnlySubstanceUnits="false" boundaryCondition="false" constant="false">
        <notes>
          <body xmlns="http://www.w3.org/1999/xhtml">
            <p>FORMULA: C14H27O2</p>
            <p>CHARGE: 0</p>
          </body>
        </notes>
      </species>
      <species id="M_CPG161140_c" name="phosphatidyl glycerol with myristic and palmitoleic acid" compartment="c" hasOnlySubstanceUnits="false" boundaryCondition="false" constant="false">
        <notes>
          <body xmlns="http://www.w3.org/1999/xhtml">
            <p>FORMULA: C36H69O12P1</p>
            <p>CHARGE: 0</p>
          </body>
        </notes>
      </species>
      <species id="M_C00249_c" name="Hexadecanoicacid" compartment="c" hasOnlySubstanceUnits="false" boundaryCondition="false" constant="false">
        <notes>
          <body xmlns="http://www.w3.org/1999/xhtml">
            <p>FORMULA: C16H31O2</p>
            <p>CHARGE: 0</p>
          </body>
        </notes>
      </species>
      <species id="M_CPG160161_c" name="phosphatidyl glycerol with palmitic acid and palmitoleic acid" compartment="c" hasOnlySubstanceUnits="false" boundaryCondition="false" constant="false">
        <notes>
          <body xmlns="http://www.w3.org/1999/xhtml">
            <p>FORMULA: C38H73O12P1</p>
            <p>CHARGE: 0</p>
          </body>
        </notes>
      </species>
      <species id="M_C00065_c" name="Serine" compartment="c" hasOnlySubstanceUnits="false" boundaryCondition="false" constant="false">
        <notes>
          <body xmlns="http://www.w3.org/1999/xhtml">
            <p>FORMULA: C3H7NO3</p>
            <p>CHARGE: 0</p>
          </body>
        </notes>
      </species>
      <species id="M_C00011_c" name="Carbon dioxide" compartment="c" hasOnlySubstanceUnits="false" boundaryCondition="false" constant="false">
        <notes>
          <body xmlns="http://www.w3.org/1999/xhtml">
            <p>FORMULA: CO2</p>
            <p>CHARGE: 0</p>
          </body>
        </notes>
      </species>
      <species id="M_CPE161161_c" name="phosphatidyl ethanol amine with palmitoleic acid" compartment="c" hasOnlySubstanceUnits="false" boundaryCondition="false" constant="false">
        <notes>
          <body xmlns="http://www.w3.org/1999/xhtml">
            <p>FORMULA: C37H70N1O10P1</p>
            <p>CHARGE: 0</p>
          </body>
        </notes>
      </species>
      <species id="M_CPE161140_c" name="phosphatidyl ethanol amine with myristic and palmitoleic acid" compartment="c" hasOnlySubstanceUnits="false" boundaryCondition="false" constant="false">
        <notes>
          <body xmlns="http://www.w3.org/1999/xhtml">
            <p>FORMULA: C35H68N1O10P1</p>
            <p>CHARGE: 0</p>
          </body>
        </notes>
      </species>
      <species id="M_CPE160161_c" name="phosphatidyl ethanol amine with palmitic acid and palmitoleic acid" compartment="c" hasOnlySubstanceUnits="false" boundaryCondition="false" constant="false">
        <notes>
          <body xmlns="http://www.w3.org/1999/xhtml">
            <p>FORMULA: C37H72N1O10P1</p>
            <p>CHARGE: 0</p>
          </body>
        </notes>
      </species>
      <species id="M_C00019_c" name="S-Adenosyl-L-methionine" compartment="c" hasOnlySubstanceUnits="false" boundaryCondition="false" constant="false">
        <notes>
          <body xmlns="http://www.w3.org/1999/xhtml">
            <p>FORMULA: C15H23N6O5S</p>
            <p>CHARGE: 0</p>
          </body>
        </notes>
      </species>
      <species id="M_C00021_c" name="S-Adenosylhomocysteine" compartment="c" hasOnlySubstanceUnits="false" boundaryCondition="false" constant="false">
        <notes>
          <body xmlns="http://www.w3.org/1999/xhtml">
            <p>FORMULA: C14H20N6O5S</p>
            <p>CHARGE: 0</p>
          </body>
        </notes>
      </species>
      <species id="M_CPC161161_c" name="phosphatidyl choline with palmitoleic acid" compartment="c" hasOnlySubstanceUnits="false" boundaryCondition="false" constant="false">
        <notes>
          <body xmlns="http://www.w3.org/1999/xhtml">
            <p>FORMULA: C42H78N1O10P1</p>
            <p>CHARGE: 0</p>
          </body>
        </notes>
      </species>
      <species id="M_CPC161140_c" name="phosphatidyl choline with myristic and palmitoleic acid" compartment="c" hasOnlySubstanceUnits="false" boundaryCondition="false" constant="false">
        <notes>
          <body xmlns="http://www.w3.org/1999/xhtml">
            <p>FORMULA: C40H76N1O10P1</p>
            <p>CHARGE: 0</p>
          </body>
        </notes>
      </species>
      <species id="M_CPC160161_c" name="phosphatidyl choline with palmitic acid and palmitoleic acid" compartment="c" hasOnlySubstanceUnits="false" boundaryCondition="false" constant="false">
        <notes>
          <body xmlns="http://www.w3.org/1999/xhtml">
            <p>FORMULA: C42H80N1O10P1</p>
            <p>CHARGE: 0</p>
          </body>
        </notes>
      </species>
      <species id="M_C00116_c" name="Glycerol" compartment="c" hasOnlySubstanceUnits="false" boundaryCondition="false" constant="false">
        <notes>
          <body xmlns="http://www.w3.org/1999/xhtml">
            <p>FORMULA: C3H8O3</p>
            <p>CHARGE: 0</p>
          </body>
        </notes>
      </species>
      <species id="M_CCL161161_c" name="cardiolipin with palmitoleic acid" compartment="c" hasOnlySubstanceUnits="false" boundaryCondition="false" constant="false">
        <notes>
          <body xmlns="http://www.w3.org/1999/xhtml">
            <p>FORMULA: C77H138O21P2</p>
            <p>CHARGE: 0</p>
          </body>
        </notes>
      </species>
      <species id="M_CCL161140_c" name="cardiolipin with myristic and palmitoleic acid" compartment="c" hasOnlySubstanceUnits="false" boundaryCondition="false" constant="false">
        <notes>
          <body xmlns="http://www.w3.org/1999/xhtml">
            <p>FORMULA: C73H134O21P2</p>
            <p>CHARGE: 0</p>
          </body>
        </notes>
      </species>
      <species id="M_CCL160161_c" name="cardiolipin with palmitic acid and palmitoleic acid" compartment="c" hasOnlySubstanceUnits="false" boundaryCondition="false" constant="false">
        <notes>
          <body xmlns="http://www.w3.org/1999/xhtml">
            <p>FORMULA: C77H142O21P2</p>
            <p>CHARGE: 0</p>
          </body>
        </notes>
      </species>
      <species id="M_C00004_c" name="Reduced nicotinamide adenine dinucleotide" compartment="c" hasOnlySubstanceUnits="false" boundaryCondition="false" constant="false">
        <notes>
          <body xmlns="http://www.w3.org/1999/xhtml">
            <p>FORMULA: C21H29N7O14P2</p>
            <p>CHARGE: 0</p>
          </body>
        </notes>
      </species>
      <species id="M_C00007_c" name="Oxygen" compartment="c" hasOnlySubstanceUnits="false" boundaryCondition="false" constant="false">
        <notes>
          <body xmlns="http://www.w3.org/1999/xhtml">
            <p>FORMULA: O2</p>
            <p>CHARGE: 0</p>
          </body>
        </notes>
      </species>
      <species id="M_C00003_c" name="Nicotinamide adenine dinucleotide" compartment="c" hasOnlySubstanceUnits="false" boundaryCondition="false" constant="false">
        <notes>
          <body xmlns="http://www.w3.org/1999/xhtml">
            <p>FORMULA: C21H29N7O14P2</p>
            <p>CHARGE: 0</p>
          </body>
        </notes>
      </species>
      <species id="M_C15781_c" name="24-Methylenecholesterol" compartment="c" hasOnlySubstanceUnits="false" boundaryCondition="false" constant="false">
        <notes>
          <body xmlns="http://www.w3.org/1999/xhtml">
            <p>FORMULA: C28H46O</p>
            <p>CHARGE: 0</p>
          </body>
        </notes>
      </species>
      <species id="M_C21106_c" name="24-epi-Campesterol" compartment="c" hasOnlySubstanceUnits="false" boundaryCondition="false" constant="false">
        <notes>
          <body xmlns="http://www.w3.org/1999/xhtml">
            <p>FORMULA: C28H48O</p>
            <p>CHARGE: 0</p>
          </body>
        </notes>
      </species>
      <species id="M_C00075_c" name="Uridine triphosphate" compartment="c" hasOnlySubstanceUnits="false" boundaryCondition="false" constant="false">
        <notes>
          <body xmlns="http://www.w3.org/1999/xhtml">
            <p>FORMULA: C9H15N2O15P3</p>
            <p>CHARGE: 0</p>
          </body>
        </notes>
      </species>
      <species id="M_C21027_c" name="N-Acetylmuramicacidalpha-1-phosphate" compartment="c" hasOnlySubstanceUnits="false" boundaryCondition="false" constant="false">
        <notes>
          <body xmlns="http://www.w3.org/1999/xhtml">
            <p>FORMULA: C11H17NO11P</p>
            <p>CHARGE: 0</p>
          </body>
        </notes>
      </species>
      <species id="M_C01050_c" name="UDP-N-acetylmuramic acid;" compartment="c" hasOnlySubstanceUnits="false" boundaryCondition="false" constant="false">
        <notes>
          <body xmlns="http://www.w3.org/1999/xhtml">
            <p>FORMULA: C20H31N3O19P2</p>
            <p>CHARGE: 0</p>
          </body>
        </notes>
      </species>
      <species id="M_C00002_c" name="ATP" compartment="c" hasOnlySubstanceUnits="false" boundaryCondition="false" constant="false">
        <notes>
          <body xmlns="http://www.w3.org/1999/xhtml">
            <p>FORMULA: C10H16N5O13P3</p>
            <p>CHARGE: 0</p>
          </body>
        </notes>
      </species>
      <species id="M_C02713_c" name="N-Acetylmuramate" compartment="c" hasOnlySubstanceUnits="false" boundaryCondition="false" constant="false">
        <notes>
          <body xmlns="http://www.w3.org/1999/xhtml">
            <p>FORMULA: C11H18NO8</p>
            <p>CHARGE: 0</p>
          </body>
        </notes>
      </species>
      <species id="M_C21015_c" name="gamma-L-Glutamyl-L-2-aminobutyrate" compartment="c" hasOnlySubstanceUnits="false" boundaryCondition="false" constant="false">
        <notes>
          <body xmlns="http://www.w3.org/1999/xhtml">
            <p>FORMULA: C9H15N2O5</p>
            <p>CHARGE: 0</p>
          </body>
        </notes>
      </species>
      <species id="M_C00037_c" name="Glycine" compartment="c" hasOnlySubstanceUnits="false" boundaryCondition="false" constant="false">
        <notes>
          <body xmlns="http://www.w3.org/1999/xhtml">
            <p>FORMULA: C2H5NO2</p>
            <p>CHARGE: 0</p>
          </body>
        </notes>
      </species>
      <species id="M_C21016_c" name="Ophthalmate" compartment="c" hasOnlySubstanceUnits="false" boundaryCondition="false" constant="false">
        <notes>
          <body xmlns="http://www.w3.org/1999/xhtml">
            <p>FORMULA: C11H18N3O6</p>
            <p>CHARGE: 0</p>
          </body>
        </notes>
      </species>
      <species id="M_C00025_c" name="L-Glutamic acid" compartment="c" hasOnlySubstanceUnits="false" boundaryCondition="false" constant="false">
        <notes>
          <body xmlns="http://www.w3.org/1999/xhtml">
            <p>FORMULA: C5H8NO4</p>
            <p>CHARGE: 0</p>
          </body>
        </notes>
      </species>
      <species id="M_C02356_c" name="(S)-2-Aminobutyric acid" compartment="c" hasOnlySubstanceUnits="false" boundaryCondition="false" constant="false">
        <notes>
          <body xmlns="http://www.w3.org/1999/xhtml">
            <p>FORMULA: C4H9NO2</p>
            <p>CHARGE: 0</p>
          </body>
        </notes>
      </species>
      <species id="M_C00026_c" name="Oxoglutaric acid;" compartment="c" hasOnlySubstanceUnits="false" boundaryCondition="false" constant="false">
        <notes>
          <body xmlns="http://www.w3.org/1999/xhtml">
            <p>FORMULA: C5H4O5</p>
            <p>CHARGE: 0</p>
          </body>
        </notes>
      </species>
      <species id="M_C00109_c" name="Alpha-Ketobutyrate" compartment="c" hasOnlySubstanceUnits="false" boundaryCondition="false" constant="false">
        <notes>
          <body xmlns="http://www.w3.org/1999/xhtml">
            <p>FORMULA: C4H5O3</p>
            <p>CHARGE: 0</p>
          </body>
        </notes>
      </species>
      <species id="M_C01172_c" name="Beta-D-Glucose 6-phosphate" compartment="c" hasOnlySubstanceUnits="false" boundaryCondition="false" constant="false">
        <notes>
          <body xmlns="http://www.w3.org/1999/xhtml">
            <p>FORMULA: C6H11O9P</p>
            <p>CHARGE: 0</p>
          </body>
        </notes>
      </species>
      <species id="M_C01236_c" name="6-Phospho-D-glucono-1,5-lactone" compartment="c" hasOnlySubstanceUnits="false" boundaryCondition="false" constant="false">
        <notes>
          <body xmlns="http://www.w3.org/1999/xhtml">
            <p>FORMULA: C6H9O9P</p>
            <p>CHARGE: 0</p>
          </body>
        </notes>
      </species>
      <species id="M_C00010_c" name="Coenzyme A" compartment="c" hasOnlySubstanceUnits="false" boundaryCondition="false" constant="false">
        <notes>
          <body xmlns="http://www.w3.org/1999/xhtml">
            <p>FORMULA: C21H36N7O16P3S</p>
            <p>CHARGE: 0</p>
          </body>
        </notes>
      </species>
      <species id="M_C00022_c" name="pyruvic acid" compartment="c" hasOnlySubstanceUnits="false" boundaryCondition="false" constant="false">
        <notes>
          <body xmlns="http://www.w3.org/1999/xhtml">
            <p>FORMULA: C3H3O3</p>
            <p>CHARGE: 0</p>
          </body>
        </notes>
      </species>
      <species id="M_C02869_c" name="Oxidizedflavodoxin" compartment="c" hasOnlySubstanceUnits="false" boundaryCondition="false" constant="false">
        <notes>
          <body xmlns="http://www.w3.org/1999/xhtml">
            <p>FORMULA: X</p>
            <p>CHARGE: 0</p>
          </body>
        </notes>
      </species>
      <species id="M_C00024_c" name="Acetyl coenzyme A" compartment="c" hasOnlySubstanceUnits="false" boundaryCondition="false" constant="false">
        <notes>
          <body xmlns="http://www.w3.org/1999/xhtml">
            <p>FORMULA: C23H38N7O17P3S</p>
            <p>CHARGE: 0</p>
          </body>
        </notes>
      </species>
      <species id="M_C02745_c" name="Reducedflavodoxin" compartment="c" hasOnlySubstanceUnits="false" boundaryCondition="false" constant="false">
        <notes>
          <body xmlns="http://www.w3.org/1999/xhtml">
            <p>FORMULA: XH2</p>
            <p>CHARGE: 0</p>
          </body>
        </notes>
      </species>
      <species id="M_C11453_c" name="2-C-Methyl-D-erythritol 2,4-cyclodiphosphate;" compartment="c" hasOnlySubstanceUnits="false" boundaryCondition="false" constant="false">
        <notes>
          <body xmlns="http://www.w3.org/1999/xhtml">
            <p>FORMULA: C5H10O9P2</p>
            <p>CHARGE: 0</p>
          </body>
        </notes>
      </species>
      <species id="M_C11811_c" name="(E)-4-Hydroxy-3-methylbut-2-en-1-yl diphosphate" compartment="c" hasOnlySubstanceUnits="false" boundaryCondition="false" constant="false">
        <notes>
          <body xmlns="http://www.w3.org/1999/xhtml">
            <p>FORMULA: C5H9O8P2</p>
            <p>CHARGE: 0</p>
          </body>
        </notes>
      </species>
      <species id="M_C20247_c" name="2-(2-Carboxy-4-methylthiazol-5-yl)ethyl phosphate;" compartment="c" hasOnlySubstanceUnits="false" boundaryCondition="false" constant="false">
        <notes>
          <body xmlns="http://www.w3.org/1999/xhtml">
            <p>FORMULA: C7H7NO6PS</p>
            <p>CHARGE: 0</p>
          </body>
        </notes>
      </species>
      <species id="M_C04752_c" name="4-Amino-2-methyl-5-diphosphomethylpyrimidine" compartment="c" hasOnlySubstanceUnits="false" boundaryCondition="false" constant="false">
        <notes>
          <body xmlns="http://www.w3.org/1999/xhtml">
            <p>FORMULA: C6H8N3O7P2</p>
            <p>CHARGE: 0</p>
          </body>
        </notes>
      </species>
      <species id="M_C01081_c" name="Thiamine phosphate" compartment="c" hasOnlySubstanceUnits="false" boundaryCondition="false" constant="false">
        <notes>
          <body xmlns="http://www.w3.org/1999/xhtml">
            <p>FORMULA: C12H17N4O4PS</p>
            <p>CHARGE: 0</p>
          </body>
        </notes>
      </species>
      <species id="M_C01209_c" name="Malonyl-[acyl-carrierprotein]" compartment="c" hasOnlySubstanceUnits="false" boundaryCondition="false" constant="false">
        <notes>
          <body xmlns="http://www.w3.org/1999/xhtml">
            <p>FORMULA: C3H2O3SR</p>
            <p>CHARGE: 0</p>
          </body>
        </notes>
      </species>
      <species id="M_C05744_c" name="Acetoacetyl-[acp]" compartment="c" hasOnlySubstanceUnits="false" boundaryCondition="false" constant="false">
        <notes>
          <body xmlns="http://www.w3.org/1999/xhtml">
            <p>FORMULA: C4H5O2SR</p>
            <p>CHARGE: 0</p>
          </body>
        </notes>
      </species>
      <species id="M_C00345_c" name="6-Phospho-D-gluconate" compartment="c" hasOnlySubstanceUnits="false" boundaryCondition="false" constant="false">
        <notes>
          <body xmlns="http://www.w3.org/1999/xhtml">
            <p>FORMULA: C6H10O10P</p>
            <p>CHARGE: 0</p>
          </body>
        </notes>
      </species>
      <species id="M_C00199_c" name="D-Ribulose 5-phosphate" compartment="c" hasOnlySubstanceUnits="false" boundaryCondition="false" constant="false">
        <notes>
          <body xmlns="http://www.w3.org/1999/xhtml">
            <p>FORMULA: C5H9O8P</p>
            <p>CHARGE: 0</p>
          </body>
        </notes>
      </species>
      <species id="M_C00125_c" name="Cytochrome c3+" compartment="c" hasOnlySubstanceUnits="false" boundaryCondition="false" constant="false">
        <notes>
          <body xmlns="http://www.w3.org/1999/xhtml">
            <p>FORMULA: C42H44FeN8O8S2R4</p>
            <p>CHARGE: 0</p>
          </body>
        </notes>
      </species>
      <species id="M_C00192_c" name="Hydroxylamine" compartment="c" hasOnlySubstanceUnits="false" boundaryCondition="false" constant="false">
        <notes>
          <body xmlns="http://www.w3.org/1999/xhtml">
            <p>FORMULA: NH3O</p>
            <p>CHARGE: 0</p>
          </body>
        </notes>
      </species>
      <species id="M_C00126_c" name="Reduced cytochrome c" compartment="c" hasOnlySubstanceUnits="false" boundaryCondition="false" constant="false">
        <notes>
          <body xmlns="http://www.w3.org/1999/xhtml">
            <p>FORMULA: C42H44FeN8O8S2R4</p>
            <p>CHARGE: 0</p>
          </body>
        </notes>
      </species>
      <species id="M_C00088_c" name="Nitrite" compartment="c" hasOnlySubstanceUnits="false" boundaryCondition="false" constant="false">
        <notes>
          <body xmlns="http://www.w3.org/1999/xhtml">
            <p>FORMULA: NO2</p>
            <p>CHARGE: 0</p>
          </body>
        </notes>
      </species>
      <species id="M_C00320_c" name="Thiosulfate" compartment="c" hasOnlySubstanceUnits="false" boundaryCondition="false" constant="false">
        <notes>
          <body xmlns="http://www.w3.org/1999/xhtml">
            <p>FORMULA: S2O3</p>
            <p>CHARGE: 0</p>
          </body>
        </notes>
      </species>
      <species id="M_C00059_c" name="Sulfuric acid" compartment="c" hasOnlySubstanceUnits="false" boundaryCondition="false" constant="false">
        <notes>
          <body xmlns="http://www.w3.org/1999/xhtml">
            <p>FORMULA: O4S</p>
            <p>CHARGE: 0</p>
          </body>
        </notes>
      </species>
      <species id="M_C00441_c" name="L-Aspartic 4-semialdehyde" compartment="c" hasOnlySubstanceUnits="false" boundaryCondition="false" constant="false">
        <notes>
          <body xmlns="http://www.w3.org/1999/xhtml">
            <p>FORMULA: C4H6NO3</p>
            <p>CHARGE: 0</p>
          </body>
        </notes>
      </species>
      <species id="M_C20258_c" name="(2S,4S)-4-Hydroxy-2,3,4,5-tetrahydrodipicolinate;" compartment="c" hasOnlySubstanceUnits="false" boundaryCondition="false" constant="false">
        <notes>
          <body xmlns="http://www.w3.org/1999/xhtml">
            <p>FORMULA: C7H7NO5</p>
            <p>CHARGE: 0</p>
          </body>
        </notes>
      </species>
      <species id="M_C19845_c" name="7-Hydroxy-7-oxoheptanoyl-[acyl-carrier protein]" compartment="c" hasOnlySubstanceUnits="false" boundaryCondition="false" constant="false">
        <notes>
          <body xmlns="http://www.w3.org/1999/xhtml">
            <p>FORMULA: C7H10O3SR</p>
            <p>CHARGE: 0</p>
          </body>
        </notes>
      </species>
      <species id="M_C00041_c" name="L-Alanine" compartment="c" hasOnlySubstanceUnits="false" boundaryCondition="false" constant="false">
        <notes>
          <body xmlns="http://www.w3.org/1999/xhtml">
            <p>FORMULA: C3H7NO2</p>
            <p>CHARGE: 0</p>
          </body>
        </notes>
      </species>
      <species id="M_C00229_c" name="Acyl-carrier protein" compartment="c" hasOnlySubstanceUnits="false" boundaryCondition="false" constant="false">
        <notes>
          <body xmlns="http://www.w3.org/1999/xhtml">
            <p>FORMULA: C2H3SR</p>
            <p>CHARGE: 0</p>
          </body>
        </notes>
      </species>
      <species id="M_C01092_c" name="8-Amino-7-oxononanoate" compartment="c" hasOnlySubstanceUnits="false" boundaryCondition="false" constant="false">
        <notes>
          <body xmlns="http://www.w3.org/1999/xhtml">
            <p>FORMULA: C9H17NO3</p>
            <p>CHARGE: 0</p>
          </body>
        </notes>
      </species>
      <species id="M_C20378_c" name="Enoylpimeloyl-[acyl-carrier protein] methyl ester" compartment="c" hasOnlySubstanceUnits="false" boundaryCondition="false" constant="false">
        <notes>
          <body xmlns="http://www.w3.org/1999/xhtml">
            <p>FORMULA: C8H11O3SR</p>
            <p>CHARGE: 0</p>
          </body>
        </notes>
      </species>
      <species id="M_C19846_c" name="Pimelyl-[acp] methyl ester" compartment="c" hasOnlySubstanceUnits="false" boundaryCondition="false" constant="false">
        <notes>
          <body xmlns="http://www.w3.org/1999/xhtml">
            <p>FORMULA: C8H13O3SR</p>
            <p>CHARGE: 0</p>
          </body>
        </notes>
      </species>
      <species id="M_C20377_c" name="3-Hydroxypimeloyl-[acyl-carrier protein] methyl ester" compartment="c" hasOnlySubstanceUnits="false" boundaryCondition="false" constant="false">
        <notes>
          <body xmlns="http://www.w3.org/1999/xhtml">
            <p>FORMULA: C8H13O4SR</p>
            <p>CHARGE: 0</p>
          </body>
        </notes>
      </species>
      <species id="M_C20376_c" name="3-Ketopimeloyl-[acyl-carrier protein] methyl ester" compartment="c" hasOnlySubstanceUnits="false" boundaryCondition="false" constant="false">
        <notes>
          <body xmlns="http://www.w3.org/1999/xhtml">
            <p>FORMULA: C8H11O4SR</p>
            <p>CHARGE: 0</p>
          </body>
        </notes>
      </species>
      <species id="M_C20375_c" name="Glutaryl-[acyl-carrier protein] methyl ester" compartment="c" hasOnlySubstanceUnits="false" boundaryCondition="false" constant="false">
        <notes>
          <body xmlns="http://www.w3.org/1999/xhtml">
            <p>FORMULA: C6H9O3SR</p>
            <p>CHARGE: 0</p>
          </body>
        </notes>
      </species>
      <species id="M_C20374_c" name="Enoylglutaryl-[acyl-carrier protein] methyl ester" compartment="c" hasOnlySubstanceUnits="false" boundaryCondition="false" constant="false">
        <notes>
          <body xmlns="http://www.w3.org/1999/xhtml">
            <p>FORMULA: C6H7O3SR</p>
            <p>CHARGE: 0</p>
          </body>
        </notes>
      </species>
      <species id="M_C20373_c" name="3-Hydroxyglutaryl-[acp] methyl ester;" compartment="c" hasOnlySubstanceUnits="false" boundaryCondition="false" constant="false">
        <notes>
          <body xmlns="http://www.w3.org/1999/xhtml">
            <p>FORMULA: C6H9O4SR</p>
            <p>CHARGE: 0</p>
          </body>
        </notes>
      </species>
      <species id="M_C20372_c" name="3-Ketoglutaryl-[acyl-carrier protein] methyl ester" compartment="c" hasOnlySubstanceUnits="false" boundaryCondition="false" constant="false">
        <notes>
          <body xmlns="http://www.w3.org/1999/xhtml">
            <p>FORMULA: C6H7O4SR</p>
            <p>CHARGE: 0</p>
          </body>
        </notes>
      </species>
      <species id="M_C19673_c" name="Malonyl-[acp] methyl ester;" compartment="c" hasOnlySubstanceUnits="false" boundaryCondition="false" constant="false">
        <notes>
          <body xmlns="http://www.w3.org/1999/xhtml">
            <p>FORMULA: C4H5O3SR</p>
            <p>CHARGE: 0</p>
          </body>
        </notes>
      </species>
      <species id="M_C00288_c" name="Bicarbonate" compartment="c" hasOnlySubstanceUnits="false" boundaryCondition="false" constant="false">
        <notes>
          <body xmlns="http://www.w3.org/1999/xhtml">
            <p>FORMULA: HCO3</p>
            <p>CHARGE: 0</p>
          </body>
        </notes>
      </species>
      <species id="M_C01594_c" name="Linamarin" compartment="c" hasOnlySubstanceUnits="false" boundaryCondition="false" constant="false">
        <notes>
          <body xmlns="http://www.w3.org/1999/xhtml">
            <p>FORMULA: C10H17NO6</p>
            <p>CHARGE: 0</p>
          </body>
        </notes>
      </species>
      <species id="M_C00221_c" name="Beta-D-Glucose" compartment="c" hasOnlySubstanceUnits="false" boundaryCondition="false" constant="false">
        <notes>
          <body xmlns="http://www.w3.org/1999/xhtml">
            <p>FORMULA: C6H12O6</p>
            <p>CHARGE: 0</p>
          </body>
        </notes>
      </species>
      <species id="M_C02659_c" name="2-Hydroxyisobutyronitrile" compartment="c" hasOnlySubstanceUnits="false" boundaryCondition="false" constant="false">
        <notes>
          <body xmlns="http://www.w3.org/1999/xhtml">
            <p>FORMULA: C4H7NO</p>
            <p>CHARGE: 0</p>
          </body>
        </notes>
      </species>
      <species id="M_C08334_c" name="Lotaustralin" compartment="c" hasOnlySubstanceUnits="false" boundaryCondition="false" constant="false">
        <notes>
          <body xmlns="http://www.w3.org/1999/xhtml">
            <p>FORMULA: C11H19NO6</p>
            <p>CHARGE: 0</p>
          </body>
        </notes>
      </species>
      <species id="M_C18796_c" name="2-Hydroxy-2-methylbutanenitrile" compartment="c" hasOnlySubstanceUnits="false" boundaryCondition="false" constant="false">
        <notes>
          <body xmlns="http://www.w3.org/1999/xhtml">
            <p>FORMULA: C5H9NO</p>
            <p>CHARGE: 0</p>
          </body>
        </notes>
      </species>
      <species id="M_C05143_c" name="(S)-4-Hydroxymandelonitrile beta-D-glucoside" compartment="c" hasOnlySubstanceUnits="false" boundaryCondition="false" constant="false">
        <notes>
          <body xmlns="http://www.w3.org/1999/xhtml">
            <p>FORMULA: C14H17NO7</p>
            <p>CHARGE: 0</p>
          </body>
        </notes>
      </species>
      <species id="M_C03742_c" name="(S)-4-Hydroxymandelonitrile" compartment="c" hasOnlySubstanceUnits="false" boundaryCondition="false" constant="false">
        <notes>
          <body xmlns="http://www.w3.org/1999/xhtml">
            <p>FORMULA: C8H7NO2</p>
            <p>CHARGE: 0</p>
          </body>
        </notes>
      </species>
      <species id="M_C20239_c" name="6-Carboxytetrahydropterin" compartment="c" hasOnlySubstanceUnits="false" boundaryCondition="false" constant="false">
        <notes>
          <body xmlns="http://www.w3.org/1999/xhtml">
            <p>FORMULA: C7H8N5O3</p>
            <p>CHARGE: 0</p>
          </body>
        </notes>
      </species>
      <species id="M_C00014_c" name="Ammonia" compartment="c" hasOnlySubstanceUnits="false" boundaryCondition="false" constant="false">
        <notes>
          <body xmlns="http://www.w3.org/1999/xhtml">
            <p>FORMULA: NH3</p>
            <p>CHARGE: 0</p>
          </body>
        </notes>
      </species>
      <species id="M_C20248_c" name="7-Carboxy-7-deazaguanine" compartment="c" hasOnlySubstanceUnits="false" boundaryCondition="false" constant="false">
        <notes>
          <body xmlns="http://www.w3.org/1999/xhtml">
            <p>FORMULA: C7H5N4O3</p>
            <p>CHARGE: 0</p>
          </body>
        </notes>
      </species>
      <species id="M_C15996_c" name="7-Cyano-7-deazaguanine" compartment="c" hasOnlySubstanceUnits="false" boundaryCondition="false" constant="false">
        <notes>
          <body xmlns="http://www.w3.org/1999/xhtml">
            <p>FORMULA: C7H5N5O</p>
            <p>CHARGE: 0</p>
          </body>
        </notes>
      </species>
      <species id="M_C04895_c" name="7,8-Dihydroneopterin 3&apos;-triphosphate;" compartment="c" hasOnlySubstanceUnits="false" boundaryCondition="false" constant="false">
        <notes>
          <body xmlns="http://www.w3.org/1999/xhtml">
            <p>FORMULA: C9H14N5O13P3</p>
            <p>CHARGE: 0</p>
          </body>
        </notes>
      </species>
      <species id="M_C00084_c" name="Acetaldehyde" compartment="c" hasOnlySubstanceUnits="false" boundaryCondition="false" constant="false">
        <notes>
          <body xmlns="http://www.w3.org/1999/xhtml">
            <p>FORMULA: C2H4O</p>
            <p>CHARGE: 0</p>
          </body>
        </notes>
      </species>
      <species id="M_C00536_c" name="Inorganic triphosphate" compartment="c" hasOnlySubstanceUnits="false" boundaryCondition="false" constant="false">
        <notes>
          <body xmlns="http://www.w3.org/1999/xhtml">
            <p>FORMULA: P3O10</p>
            <p>CHARGE: 0</p>
          </body>
        </notes>
      </species>
      <species id="M_C06019_c" name="D-arabino-6-Phospho-hex-3-ulose" compartment="c" hasOnlySubstanceUnits="false" boundaryCondition="false" constant="false">
        <notes>
          <body xmlns="http://www.w3.org/1999/xhtml">
            <p>FORMULA: C6H11O9P</p>
            <p>CHARGE: 0</p>
          </body>
        </notes>
      </species>
      <species id="M_C05345_c" name="beta-D-Fructose 6-phosphate" compartment="c" hasOnlySubstanceUnits="false" boundaryCondition="false" constant="false">
        <notes>
          <body xmlns="http://www.w3.org/1999/xhtml">
            <p>FORMULA: C6H11O9P</p>
            <p>CHARGE: 0</p>
          </body>
        </notes>
      </species>
      <species id="M_C19879_c" name="D-glycero-alpha-D-manno-Heptose 1,7-bisphosphate" compartment="c" hasOnlySubstanceUnits="false" boundaryCondition="false" constant="false">
        <notes>
          <body xmlns="http://www.w3.org/1999/xhtml">
            <p>FORMULA: C7H12O13P2</p>
            <p>CHARGE: 0</p>
          </body>
        </notes>
      </species>
      <species id="M_C19880_c" name="D-glycero-alpha-D-manno-Heptose 1-phosphate" compartment="c" hasOnlySubstanceUnits="false" boundaryCondition="false" constant="false">
        <notes>
          <body xmlns="http://www.w3.org/1999/xhtml">
            <p>FORMULA: C7H13O10P</p>
            <p>CHARGE: 0</p>
          </body>
        </notes>
      </species>
      <species id="M_C05382_c" name="altro-Heptulose 7-phosphate" compartment="c" hasOnlySubstanceUnits="false" boundaryCondition="false" constant="false">
        <notes>
          <body xmlns="http://www.w3.org/1999/xhtml">
            <p>FORMULA: C7H13O10P</p>
            <p>CHARGE: 0</p>
          </body>
        </notes>
      </species>
      <species id="M_C19878_c" name="D-glycero-alpha-D-manno-Heptose 7-phosphate" compartment="c" hasOnlySubstanceUnits="false" boundaryCondition="false" constant="false">
        <notes>
          <body xmlns="http://www.w3.org/1999/xhtml">
            <p>FORMULA: C7H13O10P</p>
            <p>CHARGE: 0</p>
          </body>
        </notes>
      </species>
      <species id="M_C00132_c" name="Methanol" compartment="c" hasOnlySubstanceUnits="false" boundaryCondition="false" constant="false">
        <notes>
          <body xmlns="http://www.w3.org/1999/xhtml">
            <p>FORMULA: CH4O</p>
            <p>CHARGE: 0</p>
          </body>
        </notes>
      </species>
      <species id="M_C19787_c" name="S-Methyl-5&apos;-thioinosine" compartment="c" hasOnlySubstanceUnits="false" boundaryCondition="false" constant="false">
        <notes>
          <body xmlns="http://www.w3.org/1999/xhtml">
            <p>FORMULA: C11H14N4O4S</p>
            <p>CHARGE: 0</p>
          </body>
        </notes>
      </species>
      <species id="M_C04188_c" name="S-Methyl-5-thio-D-ribose 1-phosphate;" compartment="c" hasOnlySubstanceUnits="false" boundaryCondition="false" constant="false">
        <notes>
          <body xmlns="http://www.w3.org/1999/xhtml">
            <p>FORMULA: C6H11O7PS</p>
            <p>CHARGE: 0</p>
          </body>
        </notes>
      </species>
      <species id="M_C00262_c" name="Hypoxanthine" compartment="c" hasOnlySubstanceUnits="false" boundaryCondition="false" constant="false">
        <notes>
          <body xmlns="http://www.w3.org/1999/xhtml">
            <p>FORMULA: C5H4N4O</p>
            <p>CHARGE: 0</p>
          </body>
        </notes>
      </species>
      <species id="M_C00170_c" name="Thiomethyladenosine" compartment="c" hasOnlySubstanceUnits="false" boundaryCondition="false" constant="false">
        <notes>
          <body xmlns="http://www.w3.org/1999/xhtml">
            <p>FORMULA: C11H15N5O3S</p>
            <p>CHARGE: 0</p>
          </body>
        </notes>
      </species>
      <species id="M_C00007_p" name="C00007[p]" compartment="p" hasOnlySubstanceUnits="false" boundaryCondition="false" constant="false">
        <notes>
          <body xmlns="http://www.w3.org/1999/xhtml">
            <p>FORMULA: </p>
            <p>CHARGE: 0</p>
          </body>
        </notes>
      </species>
      <species id="M_C00390_p" name="C00390[p]" compartment="p" hasOnlySubstanceUnits="false" boundaryCondition="false" constant="false">
        <notes>
          <body xmlns="http://www.w3.org/1999/xhtml">
            <p>FORMULA: </p>
            <p>CHARGE: 0</p>
          </body>
        </notes>
      </species>
      <species id="M_C01438_p" name="C01438[p]" compartment="p" hasOnlySubstanceUnits="false" boundaryCondition="false" constant="false">
        <notes>
          <body xmlns="http://www.w3.org/1999/xhtml">
            <p>FORMULA: </p>
            <p>CHARGE: 0</p>
          </body>
        </notes>
      </species>
      <species id="M_C00132_p" name="C00132[p]" compartment="p" hasOnlySubstanceUnits="false" boundaryCondition="false" constant="false">
        <notes>
          <body xmlns="http://www.w3.org/1999/xhtml">
            <p>FORMULA: </p>
            <p>CHARGE: 0</p>
          </body>
        </notes>
      </species>
      <species id="M_C00399_p" name="C00399[p]" compartment="p" hasOnlySubstanceUnits="false" boundaryCondition="false" constant="false">
        <notes>
          <body xmlns="http://www.w3.org/1999/xhtml">
            <p>FORMULA: </p>
            <p>CHARGE: 0</p>
          </body>
        </notes>
      </species>
      <species id="M_C00044_c" name="Guanosine 5&apos;-triphosphate" compartment="c" hasOnlySubstanceUnits="false" boundaryCondition="false" constant="false">
        <notes>
          <body xmlns="http://www.w3.org/1999/xhtml">
            <p>FORMULA: C10H16N5O14P3</p>
            <p>CHARGE: 0</p>
          </body>
        </notes>
      </species>
      <species id="M_C05198_c" name="5&apos;-Deoxyadenosine" compartment="c" hasOnlySubstanceUnits="false" boundaryCondition="false" constant="false">
        <notes>
          <body xmlns="http://www.w3.org/1999/xhtml">
            <p>FORMULA: C10H13N5O3</p>
            <p>CHARGE: 0</p>
          </body>
        </notes>
      </species>
      <species id="M_C21310_c" name="(8S)-3&apos;,8-Cyclo-7,8-dihydroguanosine5&apos;-triphosphate" compartment="c" hasOnlySubstanceUnits="false" boundaryCondition="false" constant="false">
        <notes>
          <body xmlns="http://www.w3.org/1999/xhtml">
            <p>FORMULA: C10H12N5O14P3</p>
            <p>CHARGE: 0</p>
          </body>
        </notes>
      </species>
      <species id="M_C00073_c" name="Methionine" compartment="c" hasOnlySubstanceUnits="false" boundaryCondition="false" constant="false">
        <notes>
          <body xmlns="http://www.w3.org/1999/xhtml">
            <p>FORMULA: C5H11NO2S</p>
            <p>CHARGE: 0</p>
          </body>
        </notes>
      </species>
      <species id="M_C00173_c" name="Acyl-[acyl-carrier protein]" compartment="c" hasOnlySubstanceUnits="false" boundaryCondition="false" constant="false">
        <notes>
          <body xmlns="http://www.w3.org/1999/xhtml">
            <p>FORMULA: C3H4OSR2</p>
            <p>CHARGE: 0</p>
          </body>
        </notes>
      </species>
      <species id="M_C00681_c" name="Lysophosphatidic acid" compartment="c" hasOnlySubstanceUnits="false" boundaryCondition="false" constant="false">
        <notes>
          <body xmlns="http://www.w3.org/1999/xhtml">
            <p>FORMULA: C4H6O7PR</p>
            <p>CHARGE: 0</p>
          </body>
        </notes>
      </species>
      <species id="M_C18902_c" name="Methylseleninate" compartment="c" hasOnlySubstanceUnits="false" boundaryCondition="false" constant="false">
        <notes>
          <body xmlns="http://www.w3.org/1999/xhtml">
            <p>FORMULA: CH4O2Se</p>
            <p>CHARGE: 0</p>
          </body>
        </notes>
      </species>
      <species id="M_C05703_c" name="Methylselenol" compartment="c" hasOnlySubstanceUnits="false" boundaryCondition="false" constant="false">
        <notes>
          <body xmlns="http://www.w3.org/1999/xhtml">
            <p>FORMULA: CH4Se</p>
            <p>CHARGE: 0</p>
          </body>
        </notes>
      </species>
      <species id="M_C04489_c" name="5-Methyltetrahydropteroyltri-L-glutamate" compartment="c" hasOnlySubstanceUnits="false" boundaryCondition="false" constant="false">
        <notes>
          <body xmlns="http://www.w3.org/1999/xhtml">
            <p>FORMULA: C30H35N9O12</p>
            <p>CHARGE: 0</p>
          </body>
        </notes>
      </species>
      <species id="M_C05698_c" name="Selenohomocysteine" compartment="c" hasOnlySubstanceUnits="false" boundaryCondition="false" constant="false">
        <notes>
          <body xmlns="http://www.w3.org/1999/xhtml">
            <p>FORMULA: C4H9NO2Se</p>
            <p>CHARGE: 0</p>
          </body>
        </notes>
      </species>
      <species id="M_C05335_c" name="L-Selenomethionine" compartment="c" hasOnlySubstanceUnits="false" boundaryCondition="false" constant="false">
        <notes>
          <body xmlns="http://www.w3.org/1999/xhtml">
            <p>FORMULA: C5H11NO2Se</p>
            <p>CHARGE: 0</p>
          </body>
        </notes>
      </species>
      <species id="M_C04144_c" name="Tetrahydropteroyltri-L-glutamate" compartment="c" hasOnlySubstanceUnits="false" boundaryCondition="false" constant="false">
        <notes>
          <body xmlns="http://www.w3.org/1999/xhtml">
            <p>FORMULA: C29H33N9O12</p>
            <p>CHARGE: 0</p>
          </body>
        </notes>
      </species>
      <species id="M_C00448_c" name="(2E,6E)-Farnesyl diphosphate" compartment="c" hasOnlySubstanceUnits="false" boundaryCondition="false" constant="false">
        <notes>
          <body xmlns="http://www.w3.org/1999/xhtml">
            <p>FORMULA: C15H25O7P2</p>
            <p>CHARGE: 0</p>
          </body>
        </notes>
      </species>
      <species id="M_C00129_c" name="delta3-Methyl-3-butenyl diphosphate" compartment="c" hasOnlySubstanceUnits="false" boundaryCondition="false" constant="false">
        <notes>
          <body xmlns="http://www.w3.org/1999/xhtml">
            <p>FORMULA: C5H10O7P2</p>
            <p>CHARGE: 0</p>
          </body>
        </notes>
      </species>
      <species id="M_C04146_c" name="all-trans-Octaprenyl diphosphate;" compartment="c" hasOnlySubstanceUnits="false" boundaryCondition="false" constant="false">
        <notes>
          <body xmlns="http://www.w3.org/1999/xhtml">
            <p>FORMULA: C40H66O7P2</p>
            <p>CHARGE: 0</p>
          </body>
        </notes>
      </species>
      <species id="M_C06753_c" name="Glycol chlorohydrin" compartment="c" hasOnlySubstanceUnits="false" boundaryCondition="false" constant="false">
        <notes>
          <body xmlns="http://www.w3.org/1999/xhtml">
            <p>FORMULA: C2H5ClO</p>
            <p>CHARGE: 0</p>
          </body>
        </notes>
      </species>
      <species id="M_C18233_c" name="FerricytochromecL" compartment="c" hasOnlySubstanceUnits="false" boundaryCondition="false" constant="false">
        <notes>
          <body xmlns="http://www.w3.org/1999/xhtml">
            <p>FORMULA: </p>
            <p>CHARGE: 0</p>
          </body>
        </notes>
      </species>
      <species id="M_C06754_c" name="2-Chloroethanal" compartment="c" hasOnlySubstanceUnits="false" boundaryCondition="false" constant="false">
        <notes>
          <body xmlns="http://www.w3.org/1999/xhtml">
            <p>FORMULA: C2H3ClO</p>
            <p>CHARGE: 0</p>
          </body>
        </notes>
      </species>
      <species id="M_C18234_c" name="FerrocytochromecL" compartment="c" hasOnlySubstanceUnits="false" boundaryCondition="false" constant="false">
        <notes>
          <body xmlns="http://www.w3.org/1999/xhtml">
            <p>FORMULA: </p>
            <p>CHARGE: 0</p>
          </body>
        </notes>
      </species>
      <species id="M_C00469_c" name="Ethanol" compartment="c" hasOnlySubstanceUnits="false" boundaryCondition="false" constant="false">
        <notes>
          <body xmlns="http://www.w3.org/1999/xhtml">
            <p>FORMULA: C2H6O</p>
            <p>CHARGE: 0</p>
          </body>
        </notes>
      </species>
      <species id="M_C15532_c" name="N-Acetyl-L-citrulline" compartment="c" hasOnlySubstanceUnits="false" boundaryCondition="false" constant="false">
        <notes>
          <body xmlns="http://www.w3.org/1999/xhtml">
            <p>FORMULA: C8H14N3O4</p>
            <p>CHARGE: 0</p>
          </body>
        </notes>
      </species>
      <species id="M_C00033_c" name="Acetic acid" compartment="c" hasOnlySubstanceUnits="false" boundaryCondition="false" constant="false">
        <notes>
          <body xmlns="http://www.w3.org/1999/xhtml">
            <p>FORMULA: C2H3O2</p>
            <p>CHARGE: 0</p>
          </body>
        </notes>
      </species>
      <species id="M_C00327_c" name="Citrulline" compartment="c" hasOnlySubstanceUnits="false" boundaryCondition="false" constant="false">
        <notes>
          <body xmlns="http://www.w3.org/1999/xhtml">
            <p>FORMULA: C6H13N3O3</p>
            <p>CHARGE: 0</p>
          </body>
        </notes>
      </species>
      <species id="M_C01217_c" name="Tetrahydromethanopterin" compartment="c" hasOnlySubstanceUnits="false" boundaryCondition="false" constant="false">
        <notes>
          <body xmlns="http://www.w3.org/1999/xhtml">
            <p>FORMULA: C30H42N6O16P</p>
            <p>CHARGE: 0</p>
          </body>
        </notes>
      </species>
      <species id="M_C04377_c" name="N5,N10-Methylenetetrahydromethanopterin" compartment="c" hasOnlySubstanceUnits="false" boundaryCondition="false" constant="false">
        <notes>
          <body xmlns="http://www.w3.org/1999/xhtml">
            <p>FORMULA: C31H42N6O16P</p>
            <p>CHARGE: 0</p>
          </body>
        </notes>
      </species>
      <species id="M_C18174_c" name="Carboxynorspermidine" compartment="c" hasOnlySubstanceUnits="false" boundaryCondition="false" constant="false">
        <notes>
          <body xmlns="http://www.w3.org/1999/xhtml">
            <p>FORMULA: C7H19N3O2</p>
            <p>CHARGE: 0</p>
          </body>
        </notes>
      </species>
      <species id="M_C03375_c" name="Norspermidine" compartment="c" hasOnlySubstanceUnits="false" boundaryCondition="false" constant="false">
        <notes>
          <body xmlns="http://www.w3.org/1999/xhtml">
            <p>FORMULA: C6H20N3</p>
            <p>CHARGE: 0</p>
          </body>
        </notes>
      </species>
      <species id="M_C18172_c" name="Carboxyspermidine" compartment="c" hasOnlySubstanceUnits="false" boundaryCondition="false" constant="false">
        <notes>
          <body xmlns="http://www.w3.org/1999/xhtml">
            <p>FORMULA: C8H21N3O2</p>
            <p>CHARGE: 0</p>
          </body>
        </notes>
      </species>
      <species id="M_C00315_c" name="Spermidine" compartment="c" hasOnlySubstanceUnits="false" boundaryCondition="false" constant="false">
        <notes>
          <body xmlns="http://www.w3.org/1999/xhtml">
            <p>FORMULA: C7H22N3</p>
            <p>CHARGE: 0</p>
          </body>
        </notes>
      </species>
      <species id="M_C02962_c" name="D-Allose6-phosphate" compartment="c" hasOnlySubstanceUnits="false" boundaryCondition="false" constant="false">
        <notes>
          <body xmlns="http://www.w3.org/1999/xhtml">
            <p>FORMULA: C6H11O9P</p>
            <p>CHARGE: 0</p>
          </body>
        </notes>
      </species>
      <species id="M_C18096_c" name="D-Allulose6-phosphate" compartment="c" hasOnlySubstanceUnits="false" boundaryCondition="false" constant="false">
        <notes>
          <body xmlns="http://www.w3.org/1999/xhtml">
            <p>FORMULA: C6H11O9P</p>
            <p>CHARGE: 0</p>
          </body>
        </notes>
      </species>
      <species id="M_C00140_c" name="2-Acetamido-2-deoxy-D-glucose;" compartment="c" hasOnlySubstanceUnits="false" boundaryCondition="false" constant="false">
        <notes>
          <body xmlns="http://www.w3.org/1999/xhtml">
            <p>FORMULA: C8H15NO6</p>
            <p>CHARGE: 0</p>
          </body>
        </notes>
      </species>
      <species id="M_C04501_c" name="N-Acetyl-alpha-D-glucosamine 1-phosphate" compartment="c" hasOnlySubstanceUnits="false" boundaryCondition="false" constant="false">
        <notes>
          <body xmlns="http://www.w3.org/1999/xhtml">
            <p>FORMULA: C8H14NO9P</p>
            <p>CHARGE: 0</p>
          </body>
        </notes>
      </species>
      <species id="M_C17562_c" name="2-Polyprenyl-3-methyl-5-hydroxy-6-methoxy-1,4-benzoquinone" compartment="c" hasOnlySubstanceUnits="false" boundaryCondition="false" constant="false">
        <notes>
          <body xmlns="http://www.w3.org/1999/xhtml">
            <p>FORMULA: C13H16O4(C5H8)n</p>
            <p>CHARGE: 0</p>
          </body>
        </notes>
      </species>
      <species id="M_C00399_c" name="Ubiquinone" compartment="c" hasOnlySubstanceUnits="false" boundaryCondition="false" constant="false">
        <notes>
          <body xmlns="http://www.w3.org/1999/xhtml">
            <p>FORMULA: C14H18O4(C5H8)8</p>
            <p>CHARGE: 0</p>
          </body>
        </notes>
      </species>
      <species id="M_C17561_c" name="2-Polyprenyl-3-methyl-6-methoxy-1,4-benzoquinone" compartment="c" hasOnlySubstanceUnits="false" boundaryCondition="false" constant="false">
        <notes>
          <body xmlns="http://www.w3.org/1999/xhtml">
            <p>FORMULA: C13H16O3(C5H8)n</p>
            <p>CHARGE: 0</p>
          </body>
        </notes>
      </species>
      <species id="M_C17560_c" name="2-Polyprenyl-6-methoxy-1,4-benzoquinone" compartment="c" hasOnlySubstanceUnits="false" boundaryCondition="false" constant="false">
        <notes>
          <body xmlns="http://www.w3.org/1999/xhtml">
            <p>FORMULA: C12H14O3(C5H8)n</p>
            <p>CHARGE: 0</p>
          </body>
        </notes>
      </species>
      <species id="M_C17552_c" name="2-Polyprenyl-6-methoxyphenol" compartment="c" hasOnlySubstanceUnits="false" boundaryCondition="false" constant="false">
        <notes>
          <body xmlns="http://www.w3.org/1999/xhtml">
            <p>FORMULA: C12H16O2(C5H8)n</p>
            <p>CHARGE: 0</p>
          </body>
        </notes>
      </species>
      <species id="M_C17551_c" name="3-Polyprenylcatechol" compartment="c" hasOnlySubstanceUnits="false" boundaryCondition="false" constant="false">
        <notes>
          <body xmlns="http://www.w3.org/1999/xhtml">
            <p>FORMULA: C11H14O2(C5H8)n</p>
            <p>CHARGE: 0</p>
          </body>
        </notes>
      </species>
      <species id="M_C17401_c" name="Cobalt-factor III" compartment="c" hasOnlySubstanceUnits="false" boundaryCondition="false" constant="false">
        <notes>
          <body xmlns="http://www.w3.org/1999/xhtml">
            <p>FORMULA: C43H38CoN4O16</p>
            <p>CHARGE: 0</p>
          </body>
        </notes>
      </species>
      <species id="M_C11539_c" name="Cobalt-precorrin 3" compartment="c" hasOnlySubstanceUnits="false" boundaryCondition="false" constant="false">
        <notes>
          <body xmlns="http://www.w3.org/1999/xhtml">
            <p>FORMULA: C43H40CoN4O16</p>
            <p>CHARGE: 0</p>
          </body>
        </notes>
      </species>
      <species id="M_C00138_c" name="Reducedferredoxin" compartment="c" hasOnlySubstanceUnits="false" boundaryCondition="false" constant="false">
        <notes>
          <body xmlns="http://www.w3.org/1999/xhtml">
            <p>FORMULA: XH2</p>
            <p>CHARGE: 0</p>
          </body>
        </notes>
      </species>
      <species id="M_C00139_c" name="Oxidizedferredoxin" compartment="c" hasOnlySubstanceUnits="false" boundaryCondition="false" constant="false">
        <notes>
          <body xmlns="http://www.w3.org/1999/xhtml">
            <p>FORMULA: X</p>
            <p>CHARGE: 0</p>
          </body>
        </notes>
      </species>
      <species id="M_C00095_c" name="D-Fructose" compartment="c" hasOnlySubstanceUnits="false" boundaryCondition="false" constant="false">
        <notes>
          <body xmlns="http://www.w3.org/1999/xhtml">
            <p>FORMULA: C6H12O6</p>
            <p>CHARGE: 0</p>
          </body>
        </notes>
      </species>
      <species id="M_C00089_c" name="Sucrose" compartment="c" hasOnlySubstanceUnits="false" boundaryCondition="false" constant="false">
        <notes>
          <body xmlns="http://www.w3.org/1999/xhtml">
            <p>FORMULA: C12H22O11</p>
            <p>CHARGE: 0</p>
          </body>
        </notes>
      </species>
      <species id="M_C06006_c" name="(S)-2-Hydroxy-2-ethyl-3-oxobutanoate" compartment="c" hasOnlySubstanceUnits="false" boundaryCondition="false" constant="false">
        <notes>
          <body xmlns="http://www.w3.org/1999/xhtml">
            <p>FORMULA: C6H9O4</p>
            <p>CHARGE: 0</p>
          </body>
        </notes>
      </species>
      <species id="M_C00092_c" name="Glucose 6-phosphate" compartment="c" hasOnlySubstanceUnits="false" boundaryCondition="false" constant="false">
        <notes>
          <body xmlns="http://www.w3.org/1999/xhtml">
            <p>FORMULA: C6H11O9P</p>
            <p>CHARGE: 0</p>
          </body>
        </notes>
      </species>
      <species id="M_C00118_c" name="Glyceraldehyde 3-phosphate" compartment="c" hasOnlySubstanceUnits="false" boundaryCondition="false" constant="false">
        <notes>
          <body xmlns="http://www.w3.org/1999/xhtml">
            <p>FORMULA: C3H5O6P</p>
            <p>CHARGE: 0</p>
          </body>
        </notes>
      </species>
      <species id="M_C00085_c" name="D-Fructose 6-phosphate" compartment="c" hasOnlySubstanceUnits="false" boundaryCondition="false" constant="false">
        <notes>
          <body xmlns="http://www.w3.org/1999/xhtml">
            <p>FORMULA: C6H11O9P</p>
            <p>CHARGE: 0</p>
          </body>
        </notes>
      </species>
      <species id="M_C00279_c" name="D-Erythrose 4-phosphate" compartment="c" hasOnlySubstanceUnits="false" boundaryCondition="false" constant="false">
        <notes>
          <body xmlns="http://www.w3.org/1999/xhtml">
            <p>FORMULA: C4H7O7P</p>
            <p>CHARGE: 0</p>
          </body>
        </notes>
      </species>
      <species id="M_C00091_c" name="Succinyl-CoA" compartment="c" hasOnlySubstanceUnits="false" boundaryCondition="false" constant="false">
        <notes>
          <body xmlns="http://www.w3.org/1999/xhtml">
            <p>FORMULA: C25H35N7O19P3S</p>
            <p>CHARGE: 0</p>
          </body>
        </notes>
      </species>
      <species id="M_C01137_c" name="Decarboxy-AdoMet" compartment="c" hasOnlySubstanceUnits="false" boundaryCondition="false" constant="false">
        <notes>
          <body xmlns="http://www.w3.org/1999/xhtml">
            <p>FORMULA: C14H25N6O3S</p>
            <p>CHARGE: 0</p>
          </body>
        </notes>
      </species>
      <species id="M_C01672_c" name="Cadaverine" compartment="c" hasOnlySubstanceUnits="false" boundaryCondition="false" constant="false">
        <notes>
          <body xmlns="http://www.w3.org/1999/xhtml">
            <p>FORMULA: C5H16N2</p>
            <p>CHARGE: 0</p>
          </body>
        </notes>
      </species>
      <species id="M_C16565_c" name="Aminopropylcadaverine" compartment="c" hasOnlySubstanceUnits="false" boundaryCondition="false" constant="false">
        <notes>
          <body xmlns="http://www.w3.org/1999/xhtml">
            <p>FORMULA: C8H24N3</p>
            <p>CHARGE: 0</p>
          </body>
        </notes>
      </species>
      <species id="M_C00235_c" name="Prenyl diphosphate" compartment="c" hasOnlySubstanceUnits="false" boundaryCondition="false" constant="false">
        <notes>
          <body xmlns="http://www.w3.org/1999/xhtml">
            <p>FORMULA: C5H9O7P2</p>
            <p>CHARGE: 0</p>
          </body>
        </notes>
      </species>
      <species id="M_C01001_c" name="Formylmethanofuran" compartment="c" hasOnlySubstanceUnits="false" boundaryCondition="false" constant="false">
        <notes>
          <body xmlns="http://www.w3.org/1999/xhtml">
            <p>FORMULA: C35H44N4O16</p>
            <p>CHARGE: 0</p>
          </body>
        </notes>
      </species>
      <species id="M_C00058_c" name="Formic acid" compartment="c" hasOnlySubstanceUnits="false" boundaryCondition="false" constant="false">
        <notes>
          <body xmlns="http://www.w3.org/1999/xhtml">
            <p>FORMULA: CHO2</p>
            <p>CHARGE: 0</p>
          </body>
        </notes>
      </species>
      <species id="M_C00862_c" name="Methanofuran" compartment="c" hasOnlySubstanceUnits="false" boundaryCondition="false" constant="false">
        <notes>
          <body xmlns="http://www.w3.org/1999/xhtml">
            <p>FORMULA: C34H40N4O15</p>
            <p>CHARGE: 0</p>
          </body>
        </notes>
      </species>
      <species id="M_C04330_c" name="N5,N10-Methenyltetrahydromethanopterin" compartment="c" hasOnlySubstanceUnits="false" boundaryCondition="false" constant="false">
        <notes>
          <body xmlns="http://www.w3.org/1999/xhtml">
            <p>FORMULA: C31H41N6O16P</p>
            <p>CHARGE: 0</p>
          </body>
        </notes>
      </species>
      <species id="M_C00067_c" name="Formaldehyde" compartment="c" hasOnlySubstanceUnits="false" boundaryCondition="false" constant="false">
        <notes>
          <body xmlns="http://www.w3.org/1999/xhtml">
            <p>FORMULA: CH2O</p>
            <p>CHARGE: 0</p>
          </body>
        </notes>
      </species>
      <species id="M_C16391_c" name="Trinitrotoluene;" compartment="c" hasOnlySubstanceUnits="false" boundaryCondition="false" constant="false">
        <notes>
          <body xmlns="http://www.w3.org/1999/xhtml">
            <p>FORMULA: C7H5N3O6</p>
            <p>CHARGE: 0</p>
          </body>
        </notes>
      </species>
      <species id="M_C16393_c" name="2-Hydroxylamino-4,6-dinitrotoluene" compartment="c" hasOnlySubstanceUnits="false" boundaryCondition="false" constant="false">
        <notes>
          <body xmlns="http://www.w3.org/1999/xhtml">
            <p>FORMULA: C7H7N3O5</p>
            <p>CHARGE: 0</p>
          </body>
        </notes>
      </species>
      <species id="M_C16396_c" name="2,4-Diamino-6-nitrotoluene" compartment="c" hasOnlySubstanceUnits="false" boundaryCondition="false" constant="false">
        <notes>
          <body xmlns="http://www.w3.org/1999/xhtml">
            <p>FORMULA: C7H9N3O2</p>
            <p>CHARGE: 0</p>
          </body>
        </notes>
      </species>
      <species id="M_C00282_c" name="Hydrogen" compartment="c" hasOnlySubstanceUnits="false" boundaryCondition="false" constant="false">
        <notes>
          <body xmlns="http://www.w3.org/1999/xhtml">
            <p>FORMULA: H2</p>
            <p>CHARGE: 0</p>
          </body>
        </notes>
      </species>
      <species id="M_C16399_c" name="2,4-Diamino-6-hydroxylaminotoluene" compartment="c" hasOnlySubstanceUnits="false" boundaryCondition="false" constant="false">
        <notes>
          <body xmlns="http://www.w3.org/1999/xhtml">
            <p>FORMULA: C7H11N3O</p>
            <p>CHARGE: 0</p>
          </body>
        </notes>
      </species>
      <species id="M_C16243_c" name="Cobalt-precorrin5B" compartment="c" hasOnlySubstanceUnits="false" boundaryCondition="false" constant="false">
        <notes>
          <body xmlns="http://www.w3.org/1999/xhtml">
            <p>FORMULA: C43H42CoN4O16</p>
            <p>CHARGE: 0</p>
          </body>
        </notes>
      </species>
      <species id="M_C11542_c" name="Cobalt-precorrin6" compartment="c" hasOnlySubstanceUnits="false" boundaryCondition="false" constant="false">
        <notes>
          <body xmlns="http://www.w3.org/1999/xhtml">
            <p>FORMULA: C44H45CoN4O16</p>
            <p>CHARGE: 0</p>
          </body>
        </notes>
      </species>
      <species id="M_C16221_c" name="(2E)-Octadecenoyl-[acp]" compartment="c" hasOnlySubstanceUnits="false" boundaryCondition="false" constant="false">
        <notes>
          <body xmlns="http://www.w3.org/1999/xhtml">
            <p>FORMULA: C18H33OSR</p>
            <p>CHARGE: 0</p>
          </body>
        </notes>
      </species>
      <species id="M_C04088_c" name="Octadecanoyl-[acyl-carrierprotein]" compartment="c" hasOnlySubstanceUnits="false" boundaryCondition="false" constant="false">
        <notes>
          <body xmlns="http://www.w3.org/1999/xhtml">
            <p>FORMULA: C18H35OSR</p>
            <p>CHARGE: 0</p>
          </body>
        </notes>
      </species>
      <species id="M_C16220_c" name="(R)-3-Hydroxyoctadecanoyl-[acp]" compartment="c" hasOnlySubstanceUnits="false" boundaryCondition="false" constant="false">
        <notes>
          <body xmlns="http://www.w3.org/1999/xhtml">
            <p>FORMULA: C18H35O2SR</p>
            <p>CHARGE: 0</p>
          </body>
        </notes>
      </species>
      <species id="M_C16219_c" name="3-Oxostearoyl-[acp]" compartment="c" hasOnlySubstanceUnits="false" boundaryCondition="false" constant="false">
        <notes>
          <body xmlns="http://www.w3.org/1999/xhtml">
            <p>FORMULA: C18H33O2SR</p>
            <p>CHARGE: 0</p>
          </body>
        </notes>
      </species>
      <species id="M_C05764_c" name="Hexadecanoyl-[acp]" compartment="c" hasOnlySubstanceUnits="false" boundaryCondition="false" constant="false">
        <notes>
          <body xmlns="http://www.w3.org/1999/xhtml">
            <p>FORMULA: C16H31OSR</p>
            <p>CHARGE: 0</p>
          </body>
        </notes>
      </species>
      <species id="M_C05754_c" name="trans-Dec-2-enoyl-[acp]" compartment="c" hasOnlySubstanceUnits="false" boundaryCondition="false" constant="false">
        <notes>
          <body xmlns="http://www.w3.org/1999/xhtml">
            <p>FORMULA: C10H17OSR</p>
            <p>CHARGE: 0</p>
          </body>
        </notes>
      </species>
      <species id="M_C04180_c" name="cis-Dec-3-enoyl-[acp]" compartment="c" hasOnlySubstanceUnits="false" boundaryCondition="false" constant="false">
        <notes>
          <body xmlns="http://www.w3.org/1999/xhtml">
            <p>FORMULA: C10H17OSR</p>
            <p>CHARGE: 0</p>
          </body>
        </notes>
      </species>
      <species id="M_C16675_c" name="7-Aminomethyl-7-deazaguanine" compartment="c" hasOnlySubstanceUnits="false" boundaryCondition="false" constant="false">
        <notes>
          <body xmlns="http://www.w3.org/1999/xhtml">
            <p>FORMULA: C7H10N5O</p>
            <p>CHARGE: 0</p>
          </body>
        </notes>
      </species>
      <species id="M_C05107_c" name="7-Dehydrodesmosterol;" compartment="c" hasOnlySubstanceUnits="false" boundaryCondition="false" constant="false">
        <notes>
          <body xmlns="http://www.w3.org/1999/xhtml">
            <p>FORMULA: C27H42O</p>
            <p>CHARGE: 0</p>
          </body>
        </notes>
      </species>
      <species id="M_C01164_c" name="Cholesta-5,7-dien-3beta-ol" compartment="c" hasOnlySubstanceUnits="false" boundaryCondition="false" constant="false">
        <notes>
          <body xmlns="http://www.w3.org/1999/xhtml">
            <p>FORMULA: C27H44O</p>
            <p>CHARGE: 0</p>
          </body>
        </notes>
      </species>
      <species id="M_C05108_c" name="14-Demethyllanosterol;" compartment="c" hasOnlySubstanceUnits="false" boundaryCondition="false" constant="false">
        <notes>
          <body xmlns="http://www.w3.org/1999/xhtml">
            <p>FORMULA: C29H48O</p>
            <p>CHARGE: 0</p>
          </body>
        </notes>
      </species>
      <species id="M_C15915_c" name="4,4-Dimethyl-5alpha-cholesta-8-en-3beta-ol" compartment="c" hasOnlySubstanceUnits="false" boundaryCondition="false" constant="false">
        <notes>
          <body xmlns="http://www.w3.org/1999/xhtml">
            <p>FORMULA: C29H50O</p>
            <p>CHARGE: 0</p>
          </body>
        </notes>
      </species>
      <species id="M_C05437_c" name="5alpha-Cholesta-8,24-dien-3beta-ol" compartment="c" hasOnlySubstanceUnits="false" boundaryCondition="false" constant="false">
        <notes>
          <body xmlns="http://www.w3.org/1999/xhtml">
            <p>FORMULA: C27H44O</p>
            <p>CHARGE: 0</p>
          </body>
        </notes>
      </species>
      <species id="M_C03845_c" name="Cholestenol" compartment="c" hasOnlySubstanceUnits="false" boundaryCondition="false" constant="false">
        <notes>
          <body xmlns="http://www.w3.org/1999/xhtml">
            <p>FORMULA: C27H46O</p>
            <p>CHARGE: 0</p>
          </body>
        </notes>
      </species>
      <species id="M_C01789_c" name="Campesterol" compartment="c" hasOnlySubstanceUnits="false" boundaryCondition="false" constant="false">
        <notes>
          <body xmlns="http://www.w3.org/1999/xhtml">
            <p>FORMULA: C28H48O</p>
            <p>CHARGE: 0</p>
          </body>
        </notes>
      </species>
      <species id="M_C08821_c" name="Isofucosterol" compartment="c" hasOnlySubstanceUnits="false" boundaryCondition="false" constant="false">
        <notes>
          <body xmlns="http://www.w3.org/1999/xhtml">
            <p>FORMULA: C29H48O</p>
            <p>CHARGE: 0</p>
          </body>
        </notes>
      </species>
      <species id="M_C01753_c" name="beta-Sitosterol" compartment="c" hasOnlySubstanceUnits="false" boundaryCondition="false" constant="false">
        <notes>
          <body xmlns="http://www.w3.org/1999/xhtml">
            <p>FORMULA: C29H50O</p>
            <p>CHARGE: 0</p>
          </body>
        </notes>
      </species>
      <species id="M_C15809_c" name="2-Iminoacetate" compartment="c" hasOnlySubstanceUnits="false" boundaryCondition="false" constant="false">
        <notes>
          <body xmlns="http://www.w3.org/1999/xhtml">
            <p>FORMULA: C2H3NO2</p>
            <p>CHARGE: 0</p>
          </body>
        </notes>
      </species>
      <species id="M_C00027_c" name="Hydrogen peroxide" compartment="c" hasOnlySubstanceUnits="false" boundaryCondition="false" constant="false">
        <notes>
          <body xmlns="http://www.w3.org/1999/xhtml">
            <p>FORMULA: H2O2</p>
            <p>CHARGE: 0</p>
          </body>
        </notes>
      </species>
      <species id="M_C15672_c" name="HemeO" compartment="c" hasOnlySubstanceUnits="false" boundaryCondition="false" constant="false">
        <notes>
          <body xmlns="http://www.w3.org/1999/xhtml">
            <p>FORMULA: C49H56FeN4O5</p>
            <p>CHARGE: 0</p>
          </body>
        </notes>
      </species>
      <species id="M_C15670_c" name="HemeA" compartment="c" hasOnlySubstanceUnits="false" boundaryCondition="false" constant="false">
        <notes>
          <body xmlns="http://www.w3.org/1999/xhtml">
            <p>FORMULA: C49H54FeN4O6</p>
            <p>CHARGE: 0</p>
          </body>
        </notes>
      </species>
      <species id="M_C00032_c" name="Heme" compartment="c" hasOnlySubstanceUnits="false" boundaryCondition="false" constant="false">
        <notes>
          <body xmlns="http://www.w3.org/1999/xhtml">
            <p>FORMULA: C34H30FeN4O4</p>
            <p>CHARGE: 0</p>
          </body>
        </notes>
      </species>
      <species id="M_C00049_c" name="L-Aspartic acid" compartment="c" hasOnlySubstanceUnits="false" boundaryCondition="false" constant="false">
        <notes>
          <body xmlns="http://www.w3.org/1999/xhtml">
            <p>FORMULA: C4H6NO4</p>
            <p>CHARGE: 0</p>
          </body>
        </notes>
      </species>
      <species id="M_C05840_c" name="Iminosuccinate" compartment="c" hasOnlySubstanceUnits="false" boundaryCondition="false" constant="false">
        <notes>
          <body xmlns="http://www.w3.org/1999/xhtml">
            <p>FORMULA: C4H4NO4</p>
            <p>CHARGE: 0</p>
          </body>
        </notes>
      </species>
      <species id="M_C15667_c" name="5-Carboxyamino-1-(5-phospho-D-ribosyl)imidazole" compartment="c" hasOnlySubstanceUnits="false" boundaryCondition="false" constant="false">
        <notes>
          <body xmlns="http://www.w3.org/1999/xhtml">
            <p>FORMULA: C9H11N3O9P</p>
            <p>CHARGE: 0</p>
          </body>
        </notes>
      </species>
      <species id="M_C04751_c" name="5-Amino-1-(5-phospho-D-ribosyl)imidazole-4-carboxylate" compartment="c" hasOnlySubstanceUnits="false" boundaryCondition="false" constant="false">
        <notes>
          <body xmlns="http://www.w3.org/1999/xhtml">
            <p>FORMULA: C9H12N3O9P</p>
            <p>CHARGE: 0</p>
          </body>
        </notes>
      </species>
      <species id="M_C03373_c" name="5-Amino-1-(5-phospho-D-ribosyl)imidazole" compartment="c" hasOnlySubstanceUnits="false" boundaryCondition="false" constant="false">
        <notes>
          <body xmlns="http://www.w3.org/1999/xhtml">
            <p>FORMULA: C8H13N3O7P</p>
            <p>CHARGE: 0</p>
          </body>
        </notes>
      </species>
      <species id="M_C15650_c" name="2,3-Diketo-5-methylthiopentyl-1-phosphate;" compartment="c" hasOnlySubstanceUnits="false" boundaryCondition="false" constant="false">
        <notes>
          <body xmlns="http://www.w3.org/1999/xhtml">
            <p>FORMULA: C6H9O6PS</p>
            <p>CHARGE: 0</p>
          </body>
        </notes>
      </species>
      <species id="M_C15606_c" name="1,2-Dihydroxy-5-(methylthio)pent-1-en-3-one" compartment="c" hasOnlySubstanceUnits="false" boundaryCondition="false" constant="false">
        <notes>
          <body xmlns="http://www.w3.org/1999/xhtml">
            <p>FORMULA: C6H10O3S</p>
            <p>CHARGE: 0</p>
          </body>
        </notes>
      </species>
      <species id="M_C04582_c" name="S-Methyl-5-thio-D-ribulose 1-phosphate" compartment="c" hasOnlySubstanceUnits="false" boundaryCondition="false" constant="false">
        <notes>
          <body xmlns="http://www.w3.org/1999/xhtml">
            <p>FORMULA: C6H13O7PS</p>
            <p>CHARGE: 0</p>
          </body>
        </notes>
      </species>
      <species id="M_C01180_c" name="2-Oxo-4-methylthiobutanoic acid" compartment="c" hasOnlySubstanceUnits="false" boundaryCondition="false" constant="false">
        <notes>
          <body xmlns="http://www.w3.org/1999/xhtml">
            <p>FORMULA: C5H7O3S</p>
            <p>CHARGE: 0</p>
          </body>
        </notes>
      </species>
      <species id="M_C00237_c" name="Carbon monoxide" compartment="c" hasOnlySubstanceUnits="false" boundaryCondition="false" constant="false">
        <notes>
          <body xmlns="http://www.w3.org/1999/xhtml">
            <p>FORMULA: CO</p>
            <p>CHARGE: 0</p>
          </body>
        </notes>
      </species>
      <species id="M_C08276_c" name="3-Methylthiopropionate" compartment="c" hasOnlySubstanceUnits="false" boundaryCondition="false" constant="false">
        <notes>
          <body xmlns="http://www.w3.org/1999/xhtml">
            <p>FORMULA: C4H7O2S</p>
            <p>CHARGE: 0</p>
          </body>
        </notes>
      </species>
      <species id="M_C00751_c" name="Supraene" compartment="c" hasOnlySubstanceUnits="false" boundaryCondition="false" constant="false">
        <notes>
          <body xmlns="http://www.w3.org/1999/xhtml">
            <p>FORMULA: C30H50</p>
            <p>CHARGE: 0</p>
          </body>
        </notes>
      </species>
      <species id="M_C06309_c" name="Hopan-22-ol" compartment="c" hasOnlySubstanceUnits="false" boundaryCondition="false" constant="false">
        <notes>
          <body xmlns="http://www.w3.org/1999/xhtml">
            <p>FORMULA: C30H52O</p>
            <p>CHARGE: 0</p>
          </body>
        </notes>
      </species>
      <species id="M_C06310_c" name="Hop-22(29)-ene" compartment="c" hasOnlySubstanceUnits="false" boundaryCondition="false" constant="false">
        <notes>
          <body xmlns="http://www.w3.org/1999/xhtml">
            <p>FORMULA: C30H50</p>
            <p>CHARGE: 0</p>
          </body>
        </notes>
      </species>
      <species id="M_C03194_c" name="(R)-1-Aminopropan-2-ol" compartment="c" hasOnlySubstanceUnits="false" boundaryCondition="false" constant="false">
        <notes>
          <body xmlns="http://www.w3.org/1999/xhtml">
            <p>FORMULA: C3H10NO</p>
            <p>CHARGE: 0</p>
          </body>
        </notes>
      </species>
      <species id="M_C06507_c" name="Adenosylcobyrinatehexaamide" compartment="c" hasOnlySubstanceUnits="false" boundaryCondition="false" constant="false">
        <notes>
          <body xmlns="http://www.w3.org/1999/xhtml">
            <p>FORMULA: C55H77CoN15O11</p>
            <p>CHARGE: 0</p>
          </body>
        </notes>
      </species>
      <species id="M_C06508_c" name="Adenosylcobinamide" compartment="c" hasOnlySubstanceUnits="false" boundaryCondition="false" constant="false">
        <notes>
          <body xmlns="http://www.w3.org/1999/xhtml">
            <p>FORMULA: C58H84CoN16O11</p>
            <p>CHARGE: 0</p>
          </body>
        </notes>
      </species>
      <species id="M_C15556_c" name="2-Hydroxy-3-oxobutyl phosphate" compartment="c" hasOnlySubstanceUnits="false" boundaryCondition="false" constant="false">
        <notes>
          <body xmlns="http://www.w3.org/1999/xhtml">
            <p>FORMULA: C4H7O6P</p>
            <p>CHARGE: 0</p>
          </body>
        </notes>
      </species>
      <species id="M_C04454_c" name="5-Amino-6-(5-phospho-D-ribitylamino)uracil" compartment="c" hasOnlySubstanceUnits="false" boundaryCondition="false" constant="false">
        <notes>
          <body xmlns="http://www.w3.org/1999/xhtml">
            <p>FORMULA: C9H15N4O9P</p>
            <p>CHARGE: 0</p>
          </body>
        </notes>
      </species>
      <species id="M_C04732_c" name="5-Amino-6-(1-D-ribitylamino)uracil;" compartment="c" hasOnlySubstanceUnits="false" boundaryCondition="false" constant="false">
        <notes>
          <body xmlns="http://www.w3.org/1999/xhtml">
            <p>FORMULA: C9H16N4O6</p>
            <p>CHARGE: 0</p>
          </body>
        </notes>
      </species>
      <species id="M_C05774_c" name="Cobinamide" compartment="c" hasOnlySubstanceUnits="false" boundaryCondition="false" constant="false">
        <notes>
          <body xmlns="http://www.w3.org/1999/xhtml">
            <p>FORMULA: C48H72CoN11O8</p>
            <p>CHARGE: 0</p>
          </body>
        </notes>
      </species>
      <species id="M_C00143_c" name="5,10-Methylenetetrahydrofolate" compartment="c" hasOnlySubstanceUnits="false" boundaryCondition="false" constant="false">
        <notes>
          <body xmlns="http://www.w3.org/1999/xhtml">
            <p>FORMULA: C20H22N7O6</p>
            <p>CHARGE: 0</p>
          </body>
        </notes>
      </species>
      <species id="M_C00440_c" name="5-Methyltetrahydrofolate" compartment="c" hasOnlySubstanceUnits="false" boundaryCondition="false" constant="false">
        <notes>
          <body xmlns="http://www.w3.org/1999/xhtml">
            <p>FORMULA: C20H23N7O6</p>
            <p>CHARGE: 0</p>
          </body>
        </notes>
      </species>
      <species id="M_C11537_c" name="(2R)-3-Sulfolactate" compartment="c" hasOnlySubstanceUnits="false" boundaryCondition="false" constant="false">
        <notes>
          <body xmlns="http://www.w3.org/1999/xhtml">
            <p>FORMULA: C3H4O6S</p>
            <p>CHARGE: 0</p>
          </body>
        </notes>
      </species>
      <species id="M_C05528_c" name="3-Sulfopyruvic acid" compartment="c" hasOnlySubstanceUnits="false" boundaryCondition="false" constant="false">
        <notes>
          <body xmlns="http://www.w3.org/1999/xhtml">
            <p>FORMULA: C3H2O6S</p>
            <p>CHARGE: 0</p>
          </body>
        </notes>
      </species>
      <species id="M_C05966_c" name="(5Z,8Z,11Z,13E)-(15S)-15-Hydroperoxyicosa-5,8,11,13-tetraenoate" compartment="c" hasOnlySubstanceUnits="false" boundaryCondition="false" constant="false">
        <notes>
          <body xmlns="http://www.w3.org/1999/xhtml">
            <p>FORMULA: C20H31O4</p>
            <p>CHARGE: 0</p>
          </body>
        </notes>
      </species>
      <species id="M_C00051_c" name="Glutathione" compartment="c" hasOnlySubstanceUnits="false" boundaryCondition="false" constant="false">
        <notes>
          <body xmlns="http://www.w3.org/1999/xhtml">
            <p>FORMULA: C10H17N3O6S</p>
            <p>CHARGE: 0</p>
          </body>
        </notes>
      </species>
      <species id="M_C00127_c" name="Oxidized glutathione" compartment="c" hasOnlySubstanceUnits="false" boundaryCondition="false" constant="false">
        <notes>
          <body xmlns="http://www.w3.org/1999/xhtml">
            <p>FORMULA: C20H30N6O12S2</p>
            <p>CHARGE: 0</p>
          </body>
        </notes>
      </species>
      <species id="M_C04742_c" name="(15S)-15-Hydroxy-5,8,11-cis-13-trans-eicosatetraenoate;" compartment="c" hasOnlySubstanceUnits="false" boundaryCondition="false" constant="false">
        <notes>
          <body xmlns="http://www.w3.org/1999/xhtml">
            <p>FORMULA: C20H31O3</p>
            <p>CHARGE: 0</p>
          </body>
        </notes>
      </species>
      <species id="M_C05356_c" name="(5S,6E,8Z,11Z,14Z)-5-Hydroperoxyicosa-6,8,11,14-tetraenoate" compartment="c" hasOnlySubstanceUnits="false" boundaryCondition="false" constant="false">
        <notes>
          <body xmlns="http://www.w3.org/1999/xhtml">
            <p>FORMULA: C20H31O4</p>
            <p>CHARGE: 0</p>
          </body>
        </notes>
      </species>
      <species id="M_C04805_c" name="5-Hydroxyeicosatetraenoate;" compartment="c" hasOnlySubstanceUnits="false" boundaryCondition="false" constant="false">
        <notes>
          <body xmlns="http://www.w3.org/1999/xhtml">
            <p>FORMULA: C20H31O3</p>
            <p>CHARGE: 0</p>
          </body>
        </notes>
      </species>
      <species id="M_C02909_c" name="2-Hydroxymethylnaphthalene" compartment="c" hasOnlySubstanceUnits="false" boundaryCondition="false" constant="false">
        <notes>
          <body xmlns="http://www.w3.org/1999/xhtml">
            <p>FORMULA: C11H10O</p>
            <p>CHARGE: 0</p>
          </body>
        </notes>
      </species>
      <species id="M_C14099_c" name="2-Naphthalenecarboxaldehyde" compartment="c" hasOnlySubstanceUnits="false" boundaryCondition="false" constant="false">
        <notes>
          <body xmlns="http://www.w3.org/1999/xhtml">
            <p>FORMULA: C11H8O</p>
            <p>CHARGE: 0</p>
          </body>
        </notes>
      </species>
      <species id="M_C14089_c" name="1-Naphthalenemethanol" compartment="c" hasOnlySubstanceUnits="false" boundaryCondition="false" constant="false">
        <notes>
          <body xmlns="http://www.w3.org/1999/xhtml">
            <p>FORMULA: C11H10O</p>
            <p>CHARGE: 0</p>
          </body>
        </notes>
      </species>
      <species id="M_C14090_c" name="1-Formylnaphthalene" compartment="c" hasOnlySubstanceUnits="false" boundaryCondition="false" constant="false">
        <notes>
          <body xmlns="http://www.w3.org/1999/xhtml">
            <p>FORMULA: C11H8O</p>
            <p>CHARGE: 0</p>
          </body>
        </notes>
      </species>
      <species id="M_C03263_c" name="Coproporphyrinogen III" compartment="c" hasOnlySubstanceUnits="false" boundaryCondition="false" constant="false">
        <notes>
          <body xmlns="http://www.w3.org/1999/xhtml">
            <p>FORMULA: C36H40N4O8</p>
            <p>CHARGE: 0</p>
          </body>
        </notes>
      </species>
      <species id="M_C01079_c" name="Protoporphyrinogen IX" compartment="c" hasOnlySubstanceUnits="false" boundaryCondition="false" constant="false">
        <notes>
          <body xmlns="http://www.w3.org/1999/xhtml">
            <p>FORMULA: C34H38N4O4</p>
            <p>CHARGE: 0</p>
          </body>
        </notes>
      </species>
      <species id="M_C13309_c" name="Demethylphylloquinone" compartment="c" hasOnlySubstanceUnits="false" boundaryCondition="false" constant="false">
        <notes>
          <body xmlns="http://www.w3.org/1999/xhtml">
            <p>FORMULA: C30H44O2</p>
            <p>CHARGE: 0</p>
          </body>
        </notes>
      </species>
      <species id="M_C02059_c" name="Vitamin K1" compartment="c" hasOnlySubstanceUnits="false" boundaryCondition="false" constant="false">
        <notes>
          <body xmlns="http://www.w3.org/1999/xhtml">
            <p>FORMULA: C31H46O2</p>
            <p>CHARGE: 0</p>
          </body>
        </notes>
      </species>
      <species id="M_C00423_c" name="Trans-Cinnamate" compartment="c" hasOnlySubstanceUnits="false" boundaryCondition="false" constant="false">
        <notes>
          <body xmlns="http://www.w3.org/1999/xhtml">
            <p>FORMULA: C9H7O2</p>
            <p>CHARGE: 0</p>
          </body>
        </notes>
      </species>
      <species id="M_C12622_c" name="cis-3-(3-Carboxyethenyl)-3,5-cyclohexadiene-1,2-diol;" compartment="c" hasOnlySubstanceUnits="false" boundaryCondition="false" constant="false">
        <notes>
          <body xmlns="http://www.w3.org/1999/xhtml">
            <p>FORMULA: C9H9O4</p>
            <p>CHARGE: 0</p>
          </body>
        </notes>
      </species>
      <species id="M_C05629_c" name="3-Phenylpropionic acid" compartment="c" hasOnlySubstanceUnits="false" boundaryCondition="false" constant="false">
        <notes>
          <body xmlns="http://www.w3.org/1999/xhtml">
            <p>FORMULA: C9H9O2</p>
            <p>CHARGE: 0</p>
          </body>
        </notes>
      </species>
      <species id="M_C11588_c" name="cis-3-(2-Carboxy-ethyl)-3,5-cyclo-hexadiene-1,2-diol;" compartment="c" hasOnlySubstanceUnits="false" boundaryCondition="false" constant="false">
        <notes>
          <body xmlns="http://www.w3.org/1999/xhtml">
            <p>FORMULA: C9H11O4</p>
            <p>CHARGE: 0</p>
          </body>
        </notes>
      </species>
      <species id="M_C00035_c" name="Guanosine diphosphate" compartment="c" hasOnlySubstanceUnits="false" boundaryCondition="false" constant="false">
        <notes>
          <body xmlns="http://www.w3.org/1999/xhtml">
            <p>FORMULA: C10H12N5O11P2</p>
            <p>CHARGE: 0</p>
          </body>
        </notes>
      </species>
      <species id="M_C06509_c" name="Adenosylcobinamide phosphate" compartment="c" hasOnlySubstanceUnits="false" boundaryCondition="false" constant="false">
        <notes>
          <body xmlns="http://www.w3.org/1999/xhtml">
            <p>FORMULA: C58H85CoN16O14P</p>
            <p>CHARGE: 0</p>
          </body>
        </notes>
      </species>
      <species id="M_C04122_c" name="(R)-1-Aminopropan-2-yl phosphate" compartment="c" hasOnlySubstanceUnits="false" boundaryCondition="false" constant="false">
        <notes>
          <body xmlns="http://www.w3.org/1999/xhtml">
            <p>FORMULA: C3H9NO4P</p>
            <p>CHARGE: 0</p>
          </body>
        </notes>
      </species>
      <species id="M_C11907_c" name="4,6-Dideoxy-4-oxo-dTDP-D-glucose" compartment="c" hasOnlySubstanceUnits="false" boundaryCondition="false" constant="false">
        <notes>
          <body xmlns="http://www.w3.org/1999/xhtml">
            <p>FORMULA: C16H22N2O15P2</p>
            <p>CHARGE: 0</p>
          </body>
        </notes>
      </species>
      <species id="M_C00688_c" name="dTDP-4-oxo-L-rhamnose" compartment="c" hasOnlySubstanceUnits="false" boundaryCondition="false" constant="false">
        <notes>
          <body xmlns="http://www.w3.org/1999/xhtml">
            <p>FORMULA: C16H22N2O15P2</p>
            <p>CHARGE: 0</p>
          </body>
        </notes>
      </species>
      <species id="M_C00842_c" name="DTDP-alpha-D-glucose" compartment="c" hasOnlySubstanceUnits="false" boundaryCondition="false" constant="false">
        <notes>
          <body xmlns="http://www.w3.org/1999/xhtml">
            <p>FORMULA: C16H24N2O16P2</p>
            <p>CHARGE: 0</p>
          </body>
        </notes>
      </species>
      <species id="M_C04574_c" name="ditrans,octacis-Undecaprenyl diphosphate" compartment="c" hasOnlySubstanceUnits="false" boundaryCondition="false" constant="false">
        <notes>
          <body xmlns="http://www.w3.org/1999/xhtml">
            <p>FORMULA: C55H89O7P2</p>
            <p>CHARGE: 0</p>
          </body>
        </notes>
      </species>
      <species id="M_C05814_c" name="2-Octaprenyl-3-methyl-6-methoxy-1,4-benzoquinone" compartment="c" hasOnlySubstanceUnits="false" boundaryCondition="false" constant="false">
        <notes>
          <body xmlns="http://www.w3.org/1999/xhtml">
            <p>FORMULA: C48H72O3</p>
            <p>CHARGE: 0</p>
          </body>
        </notes>
      </species>
      <species id="M_C05815_c" name="2-Octaprenyl-3-methyl-5-hydroxy-6-methoxy-1,4-benzoquinone" compartment="c" hasOnlySubstanceUnits="false" boundaryCondition="false" constant="false">
        <notes>
          <body xmlns="http://www.w3.org/1999/xhtml">
            <p>FORMULA: C48H72O4</p>
            <p>CHARGE: 0</p>
          </body>
        </notes>
      </species>
      <species id="M_C11437_c" name="1-Deoxy-D-xylulose 5-phosphate" compartment="c" hasOnlySubstanceUnits="false" boundaryCondition="false" constant="false">
        <notes>
          <body xmlns="http://www.w3.org/1999/xhtml">
            <p>FORMULA: C5H9O7P</p>
            <p>CHARGE: 0</p>
          </body>
        </notes>
      </species>
      <species id="M_C11638_c" name="1-Amino-3-(phosphohydroxy)propan-2-one" compartment="c" hasOnlySubstanceUnits="false" boundaryCondition="false" constant="false">
        <notes>
          <body xmlns="http://www.w3.org/1999/xhtml">
            <p>FORMULA: C3H7NO5P</p>
            <p>CHARGE: 0</p>
          </body>
        </notes>
      </species>
      <species id="M_C00627_c" name="Pyridoxol 5&apos;-phosphate" compartment="c" hasOnlySubstanceUnits="false" boundaryCondition="false" constant="false">
        <notes>
          <body xmlns="http://www.w3.org/1999/xhtml">
            <p>FORMULA: C8H10NO6P</p>
            <p>CHARGE: 0</p>
          </body>
        </notes>
      </species>
      <species id="M_C05773_c" name="Cobyrinate" compartment="c" hasOnlySubstanceUnits="false" boundaryCondition="false" constant="false">
        <notes>
          <body xmlns="http://www.w3.org/1999/xhtml">
            <p>FORMULA: C45H52CoN4O14</p>
            <p>CHARGE: 0</p>
          </body>
        </notes>
      </species>
      <species id="M_C00064_c" name="L-Glutamine" compartment="c" hasOnlySubstanceUnits="false" boundaryCondition="false" constant="false">
        <notes>
          <body xmlns="http://www.w3.org/1999/xhtml">
            <p>FORMULA: C5H9N2O3</p>
            <p>CHARGE: 0</p>
          </body>
        </notes>
      </species>
      <species id="M_C06504_c" name="Cobyrinic acid a,c-diamide" compartment="c" hasOnlySubstanceUnits="false" boundaryCondition="false" constant="false">
        <notes>
          <body xmlns="http://www.w3.org/1999/xhtml">
            <p>FORMULA: C45H57CoN6O12</p>
            <p>CHARGE: 0</p>
          </body>
        </notes>
      </species>
      <species id="M_C11545_c" name="Cobalt-precorrin-8" compartment="c" hasOnlySubstanceUnits="false" boundaryCondition="false" constant="false">
        <notes>
          <body xmlns="http://www.w3.org/1999/xhtml">
            <p>FORMULA: C45H52CoN4O14</p>
            <p>CHARGE: 0</p>
          </body>
        </notes>
      </species>
      <species id="M_C11540_c" name="Cobalt-precorrin 4" compartment="c" hasOnlySubstanceUnits="false" boundaryCondition="false" constant="false">
        <notes>
          <body xmlns="http://www.w3.org/1999/xhtml">
            <p>FORMULA: C44H43CoN4O16</p>
            <p>CHARGE: 0</p>
          </body>
        </notes>
      </species>
      <species id="M_C16242_c" name="Cobalt-precorrin 5A" compartment="c" hasOnlySubstanceUnits="false" boundaryCondition="false" constant="false">
        <notes>
          <body xmlns="http://www.w3.org/1999/xhtml">
            <p>FORMULA: C45H45CoN4O16</p>
            <p>CHARGE: 0</p>
          </body>
        </notes>
      </species>
      <species id="M_C11538_c" name="Cobalt-sirohydrochlorin;" compartment="c" hasOnlySubstanceUnits="false" boundaryCondition="false" constant="false">
        <notes>
          <body xmlns="http://www.w3.org/1999/xhtml">
            <p>FORMULA: C42H36CoN4O16</p>
            <p>CHARGE: 0</p>
          </body>
        </notes>
      </species>
      <species id="M_C05778_c" name="Sirohydrochlorin" compartment="c" hasOnlySubstanceUnits="false" boundaryCondition="false" constant="false">
        <notes>
          <body xmlns="http://www.w3.org/1999/xhtml">
            <p>FORMULA: C42H38N4O16</p>
            <p>CHARGE: 0</p>
          </body>
        </notes>
      </species>
      <species id="M_C00175_c" name="Cobalt ion" compartment="c" hasOnlySubstanceUnits="false" boundaryCondition="false" constant="false">
        <notes>
          <body xmlns="http://www.w3.org/1999/xhtml">
            <p>FORMULA: Co+2</p>
            <p>CHARGE: 0</p>
          </body>
        </notes>
      </species>
      <species id="M_C01943_c" name="Obtusifoliol" compartment="c" hasOnlySubstanceUnits="false" boundaryCondition="false" constant="false">
        <notes>
          <body xmlns="http://www.w3.org/1999/xhtml">
            <p>FORMULA: C30H50O</p>
            <p>CHARGE: 0</p>
          </body>
        </notes>
      </species>
      <species id="M_C11508_c" name="4alpha-Methyl-5alpha-ergosta-8,14,24(28)-trien-3beta-ol" compartment="c" hasOnlySubstanceUnits="false" boundaryCondition="false" constant="false">
        <notes>
          <body xmlns="http://www.w3.org/1999/xhtml">
            <p>FORMULA: C29H46O</p>
            <p>CHARGE: 0</p>
          </body>
        </notes>
      </species>
      <species id="M_C00061_c" name="Flavin mononucleotide" compartment="c" hasOnlySubstanceUnits="false" boundaryCondition="false" constant="false">
        <notes>
          <body xmlns="http://www.w3.org/1999/xhtml">
            <p>FORMULA: C17H21N4O9P</p>
            <p>CHARGE: 0</p>
          </body>
        </notes>
      </species>
      <species id="M_C01847_c" name="Reduced FMN" compartment="c" hasOnlySubstanceUnits="false" boundaryCondition="false" constant="false">
        <notes>
          <body xmlns="http://www.w3.org/1999/xhtml">
            <p>FORMULA: C17H21N4O9P</p>
            <p>CHARGE: 0</p>
          </body>
        </notes>
      </species>
      <species id="M_C01189_c" name="Lathosterol" compartment="c" hasOnlySubstanceUnits="false" boundaryCondition="false" constant="false">
        <notes>
          <body xmlns="http://www.w3.org/1999/xhtml">
            <p>FORMULA: C27H46O</p>
            <p>CHARGE: 0</p>
          </body>
        </notes>
      </species>
      <species id="M_C05439_c" name="5alpha-Cholesta-7,24-dien-3beta-ol" compartment="c" hasOnlySubstanceUnits="false" boundaryCondition="false" constant="false">
        <notes>
          <body xmlns="http://www.w3.org/1999/xhtml">
            <p>FORMULA: C27H44O</p>
            <p>CHARGE: 0</p>
          </body>
        </notes>
      </species>
      <species id="M_C01222_c" name="GDP-4-dehydro-6-deoxy-alpha-D-mannose" compartment="c" hasOnlySubstanceUnits="false" boundaryCondition="false" constant="false">
        <notes>
          <body xmlns="http://www.w3.org/1999/xhtml">
            <p>FORMULA: C16H21N5O15P2</p>
            <p>CHARGE: 0</p>
          </body>
        </notes>
      </species>
      <species id="M_C00325_c" name="GDP-beta-L-fucose" compartment="c" hasOnlySubstanceUnits="false" boundaryCondition="false" constant="false">
        <notes>
          <body xmlns="http://www.w3.org/1999/xhtml">
            <p>FORMULA: C16H23N5O15P2</p>
            <p>CHARGE: 0</p>
          </body>
        </notes>
      </species>
      <species id="M_C11434_c" name="2-C-Methyl-D-erythritol 4-phosphate" compartment="c" hasOnlySubstanceUnits="false" boundaryCondition="false" constant="false">
        <notes>
          <body xmlns="http://www.w3.org/1999/xhtml">
            <p>FORMULA: C5H11O7P</p>
            <p>CHARGE: 0</p>
          </body>
        </notes>
      </species>
      <species id="M_C06055_c" name="4-(Phosphonooxy)-L-threonine" compartment="c" hasOnlySubstanceUnits="false" boundaryCondition="false" constant="false">
        <notes>
          <body xmlns="http://www.w3.org/1999/xhtml">
            <p>FORMULA: C4H8NO7P</p>
            <p>CHARGE: 0</p>
          </body>
        </notes>
      </species>
      <species id="M_C07335_c" name="2-Amino-3-oxo-4-phosphonooxybutyrate;" compartment="c" hasOnlySubstanceUnits="false" boundaryCondition="false" constant="false">
        <notes>
          <body xmlns="http://www.w3.org/1999/xhtml">
            <p>FORMULA: C4H6NO7P</p>
            <p>CHARGE: 0</p>
          </body>
        </notes>
      </species>
      <species id="M_C00043_c" name="UDP-N-acetylglucosamine" compartment="c" hasOnlySubstanceUnits="false" boundaryCondition="false" constant="false">
        <notes>
          <body xmlns="http://www.w3.org/1999/xhtml">
            <p>FORMULA: C17H27N3O17P2</p>
            <p>CHARGE: 0</p>
          </body>
        </notes>
      </species>
      <species id="M_C04851_c" name="MurAc(oyl-L-Ala-D-gamma-Glu-L-Lys-D-Ala-D-Ala)-diphospho-undecaprenol;" compartment="c" hasOnlySubstanceUnits="false" boundaryCondition="false" constant="false">
        <notes>
          <body xmlns="http://www.w3.org/1999/xhtml">
            <p>FORMULA: C86H140N7O21P2</p>
            <p>CHARGE: 0</p>
          </body>
        </notes>
      </species>
      <species id="M_C00015_c" name="Uridine 5&apos;-diphosphate" compartment="c" hasOnlySubstanceUnits="false" boundaryCondition="false" constant="false">
        <notes>
          <body xmlns="http://www.w3.org/1999/xhtml">
            <p>FORMULA: C9H14N2O12P2</p>
            <p>CHARGE: 0</p>
          </body>
        </notes>
      </species>
      <species id="M_C05893_c" name="GlcNAc-(1-&gt;4)-MurNAc(oyl-L-Ala-gamma-D-Glu-L-Lys-D-Ala-D-Ala)-diphosphoundecaprenol" compartment="c" hasOnlySubstanceUnits="false" boundaryCondition="false" constant="false">
        <notes>
          <body xmlns="http://www.w3.org/1999/xhtml">
            <p>FORMULA: C94H153N8O26P2</p>
            <p>CHARGE: 0</p>
          </body>
        </notes>
      </species>
      <species id="M_C11472_c" name="D-glycero-beta-D-manno-Heptose 1,7-bisphosphate" compartment="c" hasOnlySubstanceUnits="false" boundaryCondition="false" constant="false">
        <notes>
          <body xmlns="http://www.w3.org/1999/xhtml">
            <p>FORMULA: C7H12O13P2</p>
            <p>CHARGE: 0</p>
          </body>
        </notes>
      </species>
      <species id="M_C07838_c" name="D-glycero-beta-D-manno-Heptose 1-phosphate" compartment="c" hasOnlySubstanceUnits="false" boundaryCondition="false" constant="false">
        <notes>
          <body xmlns="http://www.w3.org/1999/xhtml">
            <p>FORMULA: C7H13O10P</p>
            <p>CHARGE: 0</p>
          </body>
        </notes>
      </species>
      <species id="M_C07836_c" name="D-glycero-beta-D-manno-Heptose 7-phosphate" compartment="c" hasOnlySubstanceUnits="false" boundaryCondition="false" constant="false">
        <notes>
          <body xmlns="http://www.w3.org/1999/xhtml">
            <p>FORMULA: C7H13O10P</p>
            <p>CHARGE: 0</p>
          </body>
        </notes>
      </species>
      <species id="M_C06397_c" name="ADP-D-glycero-beta-D-manno-heptose" compartment="c" hasOnlySubstanceUnits="false" boundaryCondition="false" constant="false">
        <notes>
          <body xmlns="http://www.w3.org/1999/xhtml">
            <p>FORMULA: C17H25N5O16P2</p>
            <p>CHARGE: 0</p>
          </body>
        </notes>
      </species>
      <species id="M_C01724_c" name="Lanosterol" compartment="c" hasOnlySubstanceUnits="false" boundaryCondition="false" constant="false">
        <notes>
          <body xmlns="http://www.w3.org/1999/xhtml">
            <p>FORMULA: C30H50O</p>
            <p>CHARGE: 0</p>
          </body>
        </notes>
      </species>
      <species id="M_C11455_c" name="4,4-Dimethyl-5alpha-cholesta-8,14,24-trien-3beta-ol" compartment="c" hasOnlySubstanceUnits="false" boundaryCondition="false" constant="false">
        <notes>
          <body xmlns="http://www.w3.org/1999/xhtml">
            <p>FORMULA: C29H46O</p>
            <p>CHARGE: 0</p>
          </body>
        </notes>
      </species>
      <species id="M_C11436_c" name="2-Phospho-4-(cytidine 5&apos;-diphospho)-2-C-methyl-D-erythritol" compartment="c" hasOnlySubstanceUnits="false" boundaryCondition="false" constant="false">
        <notes>
          <body xmlns="http://www.w3.org/1999/xhtml">
            <p>FORMULA: C14H22N3O17P3</p>
            <p>CHARGE: 0</p>
          </body>
        </notes>
      </species>
      <species id="M_C11435_c" name="4-(Cytidine 5&apos;-diphospho)-2-C-methyl-D-erythritol" compartment="c" hasOnlySubstanceUnits="false" boundaryCondition="false" constant="false">
        <notes>
          <body xmlns="http://www.w3.org/1999/xhtml">
            <p>FORMULA: C14H23N3O14P2</p>
            <p>CHARGE: 0</p>
          </body>
        </notes>
      </species>
      <species id="M_C17556_c" name="ditrans,octacis-Undecaprenyl phosphate" compartment="c" hasOnlySubstanceUnits="false" boundaryCondition="false" constant="false">
        <notes>
          <body xmlns="http://www.w3.org/1999/xhtml">
            <p>FORMULA: C55H91O4P</p>
            <p>CHARGE: 0</p>
          </body>
        </notes>
      </species>
      <species id="M_C04882_c" name="UDP-N-acetylmuramoyl-L-alanyl-D-gamma-glutamyl-6-carboxy-L-lysyl-D-alanyl-D-alanine" compartment="c" hasOnlySubstanceUnits="false" boundaryCondition="false" constant="false">
        <notes>
          <body xmlns="http://www.w3.org/1999/xhtml">
            <p>FORMULA: C41H61N9O28P2</p>
            <p>CHARGE: 0</p>
          </body>
        </notes>
      </species>
      <species id="M_C05897_c" name="Undecaprenyl-diphospho-N-acetylmuramoyl-L-alanyl-D-glutamyl-meso-2,6-diaminopimeloyl-D-alanyl-D-alanine" compartment="c" hasOnlySubstanceUnits="false" boundaryCondition="false" constant="false">
        <notes>
          <body xmlns="http://www.w3.org/1999/xhtml">
            <p>FORMULA: C87H139N7O23P2</p>
            <p>CHARGE: 0</p>
          </body>
        </notes>
      </species>
      <species id="M_C00105_c" name="5&apos;Uridylic acid" compartment="c" hasOnlySubstanceUnits="false" boundaryCondition="false" constant="false">
        <notes>
          <body xmlns="http://www.w3.org/1999/xhtml">
            <p>FORMULA: C9H11N2O9P</p>
            <p>CHARGE: 0</p>
          </body>
        </notes>
      </species>
      <species id="M_C04702_c" name="UDP-N-acetylmuramoyl-L-alanyl-D-glutamyl-L-lysyl-D-alanyl-D-alanine" compartment="c" hasOnlySubstanceUnits="false" boundaryCondition="false" constant="false">
        <notes>
          <body xmlns="http://www.w3.org/1999/xhtml">
            <p>FORMULA: C40H62N9O26P2</p>
            <p>CHARGE: 0</p>
          </body>
        </notes>
      </species>
      <species id="M_C00156_c" name="Hydroxybenzenecarboxylic acid" compartment="c" hasOnlySubstanceUnits="false" boundaryCondition="false" constant="false">
        <notes>
          <body xmlns="http://www.w3.org/1999/xhtml">
            <p>FORMULA: C7H5O3</p>
            <p>CHARGE: 0</p>
          </body>
        </notes>
      </species>
      <species id="M_C05809_c" name="3-Octaprenyl-4-hydroxybenzoate" compartment="c" hasOnlySubstanceUnits="false" boundaryCondition="false" constant="false">
        <notes>
          <body xmlns="http://www.w3.org/1999/xhtml">
            <p>FORMULA: C47H69O3</p>
            <p>CHARGE: 0</p>
          </body>
        </notes>
      </species>
      <species id="M_C04442_c" name="2-Dehydro-3-deoxy-D-gluconate 6-phosphate" compartment="c" hasOnlySubstanceUnits="false" boundaryCondition="false" constant="false">
        <notes>
          <body xmlns="http://www.w3.org/1999/xhtml">
            <p>FORMULA: C6H8O9P</p>
            <p>CHARGE: 0</p>
          </body>
        </notes>
      </species>
      <species id="M_C09814_c" name="Cyanobenzene" compartment="c" hasOnlySubstanceUnits="false" boundaryCondition="false" constant="false">
        <notes>
          <body xmlns="http://www.w3.org/1999/xhtml">
            <p>FORMULA: C7H5N</p>
            <p>CHARGE: 0</p>
          </body>
        </notes>
      </species>
      <species id="M_C00180_c" name="Benzoate" compartment="c" hasOnlySubstanceUnits="false" boundaryCondition="false" constant="false">
        <notes>
          <body xmlns="http://www.w3.org/1999/xhtml">
            <p>FORMULA: C7H5O2</p>
            <p>CHARGE: 0</p>
          </body>
        </notes>
      </species>
      <species id="M_C11355_c" name="4-Amino-4-deoxychorismate;" compartment="c" hasOnlySubstanceUnits="false" boundaryCondition="false" constant="false">
        <notes>
          <body xmlns="http://www.w3.org/1999/xhtml">
            <p>FORMULA: C10H10NO5</p>
            <p>CHARGE: 0</p>
          </body>
        </notes>
      </species>
      <species id="M_C00568_c" name="P-Aminobenzoate" compartment="c" hasOnlySubstanceUnits="false" boundaryCondition="false" constant="false">
        <notes>
          <body xmlns="http://www.w3.org/1999/xhtml">
            <p>FORMULA: C7H6NO2</p>
            <p>CHARGE: 0</p>
          </body>
        </notes>
      </species>
      <species id="M_C01548_c" name="Ethyne" compartment="c" hasOnlySubstanceUnits="false" boundaryCondition="false" constant="false">
        <notes>
          <body xmlns="http://www.w3.org/1999/xhtml">
            <p>FORMULA: C2H2</p>
            <p>CHARGE: 0</p>
          </body>
        </notes>
      </species>
      <species id="M_C06547_c" name="Ethylene" compartment="c" hasOnlySubstanceUnits="false" boundaryCondition="false" constant="false">
        <notes>
          <body xmlns="http://www.w3.org/1999/xhtml">
            <p>FORMULA: C2H4</p>
            <p>CHARGE: 0</p>
          </body>
        </notes>
      </species>
      <species id="M_C06156_c" name="D-Glucosamine 1-phosphate" compartment="c" hasOnlySubstanceUnits="false" boundaryCondition="false" constant="false">
        <notes>
          <body xmlns="http://www.w3.org/1999/xhtml">
            <p>FORMULA: C6H13NO8P</p>
            <p>CHARGE: 0</p>
          </body>
        </notes>
      </species>
      <species id="M_C06612_c" name="cis-3-Chloroallyl alcohol" compartment="c" hasOnlySubstanceUnits="false" boundaryCondition="false" constant="false">
        <notes>
          <body xmlns="http://www.w3.org/1999/xhtml">
            <p>FORMULA: C3H5ClO</p>
            <p>CHARGE: 0</p>
          </body>
        </notes>
      </species>
      <species id="M_C16348_c" name="cis-3-Chloro-2-propenal" compartment="c" hasOnlySubstanceUnits="false" boundaryCondition="false" constant="false">
        <notes>
          <body xmlns="http://www.w3.org/1999/xhtml">
            <p>FORMULA: C3H3ClO</p>
            <p>CHARGE: 0</p>
          </body>
        </notes>
      </species>
      <species id="M_C06611_c" name="trans-3-Chloroallyl alcohol" compartment="c" hasOnlySubstanceUnits="false" boundaryCondition="false" constant="false">
        <notes>
          <body xmlns="http://www.w3.org/1999/xhtml">
            <p>FORMULA: C3H5ClO</p>
            <p>CHARGE: 0</p>
          </body>
        </notes>
      </species>
      <species id="M_C06613_c" name="trans-3-Chloro-2-propenal" compartment="c" hasOnlySubstanceUnits="false" boundaryCondition="false" constant="false">
        <notes>
          <body xmlns="http://www.w3.org/1999/xhtml">
            <p>FORMULA: C3H3ClO</p>
            <p>CHARGE: 0</p>
          </body>
        </notes>
      </species>
      <species id="M_C06506_c" name="Adenosylcobyrinic acid a,c-diamide" compartment="c" hasOnlySubstanceUnits="false" boundaryCondition="false" constant="false">
        <notes>
          <body xmlns="http://www.w3.org/1999/xhtml">
            <p>FORMULA: C55H73CoN11O15</p>
            <p>CHARGE: 0</p>
          </body>
        </notes>
      </species>
      <species id="M_C06399_c" name="Hydrogenobyrinate" compartment="c" hasOnlySubstanceUnits="false" boundaryCondition="false" constant="false">
        <notes>
          <body xmlns="http://www.w3.org/1999/xhtml">
            <p>FORMULA: C45H54N4O14</p>
            <p>CHARGE: 0</p>
          </body>
        </notes>
      </species>
      <species id="M_C06503_c" name="Hydrogenobyrinic acid a,c-diamide" compartment="c" hasOnlySubstanceUnits="false" boundaryCondition="false" constant="false">
        <notes>
          <body xmlns="http://www.w3.org/1999/xhtml">
            <p>FORMULA: C45H60N6O12</p>
            <p>CHARGE: 0</p>
          </body>
        </notes>
      </species>
      <species id="M_C06510_c" name="Adenosylcobinamide-GDP" compartment="c" hasOnlySubstanceUnits="false" boundaryCondition="false" constant="false">
        <notes>
          <body xmlns="http://www.w3.org/1999/xhtml">
            <p>FORMULA: C68H97CoN21O21P2 (-1)</p>
            <p>CHARGE: 0</p>
          </body>
        </notes>
      </species>
      <species id="M_C05775_c" name="N1-(alpha-D-Ribosyl)-5,6-dimethylbenzimidazole" compartment="c" hasOnlySubstanceUnits="false" boundaryCondition="false" constant="false">
        <notes>
          <body xmlns="http://www.w3.org/1999/xhtml">
            <p>FORMULA: C14H18N2O4</p>
            <p>CHARGE: 0</p>
          </body>
        </notes>
      </species>
      <species id="M_C00144_c" name="Guanylic acid" compartment="c" hasOnlySubstanceUnits="false" boundaryCondition="false" constant="false">
        <notes>
          <body xmlns="http://www.w3.org/1999/xhtml">
            <p>FORMULA: C10H13N5O8P</p>
            <p>CHARGE: 0</p>
          </body>
        </notes>
      </species>
      <species id="M_C00194_c" name="Funacomide" compartment="c" hasOnlySubstanceUnits="false" boundaryCondition="false" constant="false">
        <notes>
          <body xmlns="http://www.w3.org/1999/xhtml">
            <p>FORMULA: C72H100CoN18O17P</p>
            <p>CHARGE: 0</p>
          </body>
        </notes>
      </species>
      <species id="M_C06505_c" name="Cob(I)yrinic acid a,c-diamide" compartment="c" hasOnlySubstanceUnits="false" boundaryCondition="false" constant="false">
        <notes>
          <body xmlns="http://www.w3.org/1999/xhtml">
            <p>FORMULA: C45H61CoN6O12</p>
            <p>CHARGE: 0</p>
          </body>
        </notes>
      </species>
      <species id="M_C00697_c" name="Nitrogen" compartment="c" hasOnlySubstanceUnits="false" boundaryCondition="false" constant="false">
        <notes>
          <body xmlns="http://www.w3.org/1999/xhtml">
            <p>FORMULA: N2</p>
            <p>CHARGE: 0</p>
          </body>
        </notes>
      </species>
      <species id="M_C06407_c" name="Precorrin4" compartment="c" hasOnlySubstanceUnits="false" boundaryCondition="false" constant="false">
        <notes>
          <body xmlns="http://www.w3.org/1999/xhtml">
            <p>FORMULA: C44H46N4O17</p>
            <p>CHARGE: 0</p>
          </body>
        </notes>
      </species>
      <species id="M_C06416_c" name="Precorrin5" compartment="c" hasOnlySubstanceUnits="false" boundaryCondition="false" constant="false">
        <notes>
          <body xmlns="http://www.w3.org/1999/xhtml">
            <p>FORMULA: C45H48N4O17</p>
            <p>CHARGE: 0</p>
          </body>
        </notes>
      </species>
      <species id="M_C06406_c" name="Precorrin 3B" compartment="c" hasOnlySubstanceUnits="false" boundaryCondition="false" constant="false">
        <notes>
          <body xmlns="http://www.w3.org/1999/xhtml">
            <p>FORMULA: C43H50N4O17</p>
            <p>CHARGE: 0</p>
          </body>
        </notes>
      </species>
      <species id="M_C06408_c" name="Precorrin8X" compartment="c" hasOnlySubstanceUnits="false" boundaryCondition="false" constant="false">
        <notes>
          <body xmlns="http://www.w3.org/1999/xhtml">
            <p>FORMULA: C45H53N4O14</p>
            <p>CHARGE: 0</p>
          </body>
        </notes>
      </species>
      <species id="M_C06319_c" name="Precorrin 6B" compartment="c" hasOnlySubstanceUnits="false" boundaryCondition="false" constant="false">
        <notes>
          <body xmlns="http://www.w3.org/1999/xhtml">
            <p>FORMULA: C44H48N4O16</p>
            <p>CHARGE: 0</p>
          </body>
        </notes>
      </species>
      <species id="M_C06056_c" name="Hydroxythreonine" compartment="c" hasOnlySubstanceUnits="false" boundaryCondition="false" constant="false">
        <notes>
          <body xmlns="http://www.w3.org/1999/xhtml">
            <p>FORMULA: C4H9NO4</p>
            <p>CHARGE: 0</p>
          </body>
        </notes>
      </species>
      <species id="M_C06054_c" name="(3R)-3-Hydroxy-2-oxo-4-phosphonooxybutanoate" compartment="c" hasOnlySubstanceUnits="false" boundaryCondition="false" constant="false">
        <notes>
          <body xmlns="http://www.w3.org/1999/xhtml">
            <p>FORMULA: C4H4O8P</p>
            <p>CHARGE: 0</p>
          </body>
        </notes>
      </species>
      <species id="M_C04121_c" name="CMP-3-deoxy-D-manno-octulosonate" compartment="c" hasOnlySubstanceUnits="false" boundaryCondition="false" constant="false">
        <notes>
          <body xmlns="http://www.w3.org/1999/xhtml">
            <p>FORMULA: C17H24N3O15P</p>
            <p>CHARGE: 0</p>
          </body>
        </notes>
      </species>
      <species id="M_C06024_c" name="3-Deoxy-D-manno-octulosonyl-lipid IV(A);" compartment="c" hasOnlySubstanceUnits="false" boundaryCondition="false" constant="false">
        <notes>
          <body xmlns="http://www.w3.org/1999/xhtml">
            <p>FORMULA: C76H137N2O30P2</p>
            <p>CHARGE: 0</p>
          </body>
        </notes>
      </species>
      <species id="M_C06025_c" name="KDO2-lipid IV(A)" compartment="c" hasOnlySubstanceUnits="false" boundaryCondition="false" constant="false">
        <notes>
          <body xmlns="http://www.w3.org/1999/xhtml">
            <p>FORMULA: C84H148N2O37P2</p>
            <p>CHARGE: 0</p>
          </body>
        </notes>
      </species>
      <species id="M_C06010_c" name="(2S)-2-Hydroxy-2-methyl-3-oxobutanoate" compartment="c" hasOnlySubstanceUnits="false" boundaryCondition="false" constant="false">
        <notes>
          <body xmlns="http://www.w3.org/1999/xhtml">
            <p>FORMULA: C5H7O4</p>
            <p>CHARGE: 0</p>
          </body>
        </notes>
      </species>
      <species id="M_C04181_c" name="2-Oxo-3-hydroxyisovalerate" compartment="c" hasOnlySubstanceUnits="false" boundaryCondition="false" constant="false">
        <notes>
          <body xmlns="http://www.w3.org/1999/xhtml">
            <p>FORMULA: C5H7O4</p>
            <p>CHARGE: 0</p>
          </body>
        </notes>
      </species>
      <species id="M_C06007_c" name="(2R,3R)-2,3-Dihydroxy-3-methylpentanoate" compartment="c" hasOnlySubstanceUnits="false" boundaryCondition="false" constant="false">
        <notes>
          <body xmlns="http://www.w3.org/1999/xhtml">
            <p>FORMULA: C6H11O4</p>
            <p>CHARGE: 0</p>
          </body>
        </notes>
      </species>
      <species id="M_C00671_c" name="(3S)-3-Methyl-2-oxopentanoate" compartment="c" hasOnlySubstanceUnits="false" boundaryCondition="false" constant="false">
        <notes>
          <body xmlns="http://www.w3.org/1999/xhtml">
            <p>FORMULA: C6H9O3</p>
            <p>CHARGE: 0</p>
          </body>
        </notes>
      </species>
      <species id="M_C14463_c" name="(R)-3-Hydroxy-3-methyl-2-oxopentanoate" compartment="c" hasOnlySubstanceUnits="false" boundaryCondition="false" constant="false">
        <notes>
          <body xmlns="http://www.w3.org/1999/xhtml">
            <p>FORMULA: C6H9O4</p>
            <p>CHARGE: 0</p>
          </body>
        </notes>
      </species>
      <species id="M_C05947_c" name="L-erythro-4-Hydroxyglutamate" compartment="c" hasOnlySubstanceUnits="false" boundaryCondition="false" constant="false">
        <notes>
          <body xmlns="http://www.w3.org/1999/xhtml">
            <p>FORMULA: C5H8NO5</p>
            <p>CHARGE: 0</p>
          </body>
        </notes>
      </species>
      <species id="M_C00036_c" name="Oxalacetic acid" compartment="c" hasOnlySubstanceUnits="false" boundaryCondition="false" constant="false">
        <notes>
          <body xmlns="http://www.w3.org/1999/xhtml">
            <p>FORMULA: C4H2O5</p>
            <p>CHARGE: 0</p>
          </body>
        </notes>
      </species>
      <species id="M_C05946_c" name="D-4-Hydroxy-2-oxoglutarate" compartment="c" hasOnlySubstanceUnits="false" boundaryCondition="false" constant="false">
        <notes>
          <body xmlns="http://www.w3.org/1999/xhtml">
            <p>FORMULA: C5H4O6</p>
            <p>CHARGE: 0</p>
          </body>
        </notes>
      </species>
      <species id="M_C00402_c" name="D-Aspartic acid" compartment="c" hasOnlySubstanceUnits="false" boundaryCondition="false" constant="false">
        <notes>
          <body xmlns="http://www.w3.org/1999/xhtml">
            <p>FORMULA: C4H6NO4</p>
            <p>CHARGE: 0</p>
          </body>
        </notes>
      </species>
      <species id="M_C05923_c" name="2,5-Diaminopyrimidine nucleoside triphosphate" compartment="c" hasOnlySubstanceUnits="false" boundaryCondition="false" constant="false">
        <notes>
          <body xmlns="http://www.w3.org/1999/xhtml">
            <p>FORMULA: C9H14N5O14P3</p>
            <p>CHARGE: 0</p>
          </body>
        </notes>
      </species>
      <species id="M_C06148_c" name="2,5-Diamino-6-(5&apos;-triphosphoryl-3&apos;,4&apos;-trihydroxy-2&apos;-oxopentyl)-amino-4-oxopyrimidine" compartment="c" hasOnlySubstanceUnits="false" boundaryCondition="false" constant="false">
        <notes>
          <body xmlns="http://www.w3.org/1999/xhtml">
            <p>FORMULA: C9H14N5O14P3</p>
            <p>CHARGE: 0</p>
          </body>
        </notes>
      </species>
      <species id="M_C05922_c" name="Formamidopyrimidine nucleoside triphosphate" compartment="c" hasOnlySubstanceUnits="false" boundaryCondition="false" constant="false">
        <notes>
          <body xmlns="http://www.w3.org/1999/xhtml">
            <p>FORMULA: C10H14N5O15P3</p>
            <p>CHARGE: 0</p>
          </body>
        </notes>
      </species>
      <species id="M_C05898_c" name="Undecaprenyl-diphospho-N-acetylmuramoyl-(N-acetylglucosamine)-L-alanyl-D-glutamyl-meso-2,6-diaminopimeloyl-D-alanyl-D-alanine" compartment="c" hasOnlySubstanceUnits="false" boundaryCondition="false" constant="false">
        <notes>
          <body xmlns="http://www.w3.org/1999/xhtml">
            <p>FORMULA: C95H152N8O28P2</p>
            <p>CHARGE: 0</p>
          </body>
        </notes>
      </species>
      <species id="M_C05847_c" name="Polyprenyl diphosphate" compartment="c" hasOnlySubstanceUnits="false" boundaryCondition="false" constant="false">
        <notes>
          <body xmlns="http://www.w3.org/1999/xhtml">
            <p>FORMULA: C5H9O7P2(C5H8)n</p>
            <p>CHARGE: 0</p>
          </body>
        </notes>
      </species>
      <species id="M_C05848_c" name="4-Hydroxy-3-polyprenylbenzoate" compartment="c" hasOnlySubstanceUnits="false" boundaryCondition="false" constant="false">
        <notes>
          <body xmlns="http://www.w3.org/1999/xhtml">
            <p>FORMULA: C12H13O3(C5H8)n</p>
            <p>CHARGE: 0</p>
          </body>
        </notes>
      </species>
      <species id="M_C05818_c" name="2-Demethylmenaquinone" compartment="c" hasOnlySubstanceUnits="false" boundaryCondition="false" constant="false">
        <notes>
          <body xmlns="http://www.w3.org/1999/xhtml">
            <p>FORMULA: C15H14O2(C5H8)n</p>
            <p>CHARGE: 0</p>
          </body>
        </notes>
      </species>
      <species id="M_C00828_c" name="Vitamin K2" compartment="c" hasOnlySubstanceUnits="false" boundaryCondition="false" constant="false">
        <notes>
          <body xmlns="http://www.w3.org/1999/xhtml">
            <p>FORMULA: C16H16O2(C5H8)n</p>
            <p>CHARGE: 0</p>
          </body>
        </notes>
      </species>
      <species id="M_C05813_c" name="2-Octaprenyl-6-methoxy-1,4-benzoquinone" compartment="c" hasOnlySubstanceUnits="false" boundaryCondition="false" constant="false">
        <notes>
          <body xmlns="http://www.w3.org/1999/xhtml">
            <p>FORMULA: C47H70O3</p>
            <p>CHARGE: 0</p>
          </body>
        </notes>
      </species>
      <species id="M_C05812_c" name="2-Octaprenyl-6-methoxyphenol" compartment="c" hasOnlySubstanceUnits="false" boundaryCondition="false" constant="false">
        <notes>
          <body xmlns="http://www.w3.org/1999/xhtml">
            <p>FORMULA: C47H72O2</p>
            <p>CHARGE: 0</p>
          </body>
        </notes>
      </species>
      <species id="M_C05811_c" name="2-Octaprenyl-6-hydroxyphenol" compartment="c" hasOnlySubstanceUnits="false" boundaryCondition="false" constant="false">
        <notes>
          <body xmlns="http://www.w3.org/1999/xhtml">
            <p>FORMULA: C46H70O2</p>
            <p>CHARGE: 0</p>
          </body>
        </notes>
      </species>
      <species id="M_C05810_c" name="2-Octaprenylphenol" compartment="c" hasOnlySubstanceUnits="false" boundaryCondition="false" constant="false">
        <notes>
          <body xmlns="http://www.w3.org/1999/xhtml">
            <p>FORMULA: C46H70O</p>
            <p>CHARGE: 0</p>
          </body>
        </notes>
      </species>
      <species id="M_C05807_c" name="2-Polyprenylphenol" compartment="c" hasOnlySubstanceUnits="false" boundaryCondition="false" constant="false">
        <notes>
          <body xmlns="http://www.w3.org/1999/xhtml">
            <p>FORMULA: C11H14O(C5H8)n</p>
            <p>CHARGE: 0</p>
          </body>
        </notes>
      </species>
      <species id="M_C05766_c" name="Uroporphyrinogen I" compartment="c" hasOnlySubstanceUnits="false" boundaryCondition="false" constant="false">
        <notes>
          <body xmlns="http://www.w3.org/1999/xhtml">
            <p>FORMULA: C40H36N4O16</p>
            <p>CHARGE: 0</p>
          </body>
        </notes>
      </species>
      <species id="M_C05768_c" name="Coproporphyrinogen I" compartment="c" hasOnlySubstanceUnits="false" boundaryCondition="false" constant="false">
        <notes>
          <body xmlns="http://www.w3.org/1999/xhtml">
            <p>FORMULA: C36H40N4O8</p>
            <p>CHARGE: 0</p>
          </body>
        </notes>
      </species>
      <species id="M_C05763_c" name="trans-Hexadec-2-enoyl-[acp]" compartment="c" hasOnlySubstanceUnits="false" boundaryCondition="false" constant="false">
        <notes>
          <body xmlns="http://www.w3.org/1999/xhtml">
            <p>FORMULA: C16H29OSR</p>
            <p>CHARGE: 0</p>
          </body>
        </notes>
      </species>
      <species id="M_C05761_c" name="Tetradecanoyl-[acp]" compartment="c" hasOnlySubstanceUnits="false" boundaryCondition="false" constant="false">
        <notes>
          <body xmlns="http://www.w3.org/1999/xhtml">
            <p>FORMULA: C14H27OSR</p>
            <p>CHARGE: 0</p>
          </body>
        </notes>
      </species>
      <species id="M_C05762_c" name="3-Oxohexadecanoyl-[acp]" compartment="c" hasOnlySubstanceUnits="false" boundaryCondition="false" constant="false">
        <notes>
          <body xmlns="http://www.w3.org/1999/xhtml">
            <p>FORMULA: C16H29O2SR</p>
            <p>CHARGE: 0</p>
          </body>
        </notes>
      </species>
      <species id="M_C05760_c" name="trans-Tetradec-2-enoyl-[acp]" compartment="c" hasOnlySubstanceUnits="false" boundaryCondition="false" constant="false">
        <notes>
          <body xmlns="http://www.w3.org/1999/xhtml">
            <p>FORMULA: C14H25OSR</p>
            <p>CHARGE: 0</p>
          </body>
        </notes>
      </species>
      <species id="M_C05757_c" name="(R)-3-Hydroxydodecanoyl-[acp]" compartment="c" hasOnlySubstanceUnits="false" boundaryCondition="false" constant="false">
        <notes>
          <body xmlns="http://www.w3.org/1999/xhtml">
            <p>FORMULA: C12H23O2SR</p>
            <p>CHARGE: 0</p>
          </body>
        </notes>
      </species>
      <species id="M_C05758_c" name="trans-Dodec-2-enoyl-[acp]" compartment="c" hasOnlySubstanceUnits="false" boundaryCondition="false" constant="false">
        <notes>
          <body xmlns="http://www.w3.org/1999/xhtml">
            <p>FORMULA: C12H21OSR</p>
            <p>CHARGE: 0</p>
          </body>
        </notes>
      </species>
      <species id="M_C05756_c" name="3-Oxododecanoyl-[acp]" compartment="c" hasOnlySubstanceUnits="false" boundaryCondition="false" constant="false">
        <notes>
          <body xmlns="http://www.w3.org/1999/xhtml">
            <p>FORMULA: C12H21O2SR</p>
            <p>CHARGE: 0</p>
          </body>
        </notes>
      </species>
      <species id="M_C05755_c" name="Decanoyl-[acp]" compartment="c" hasOnlySubstanceUnits="false" boundaryCondition="false" constant="false">
        <notes>
          <body xmlns="http://www.w3.org/1999/xhtml">
            <p>FORMULA: C10H19OSR</p>
            <p>CHARGE: 0</p>
          </body>
        </notes>
      </species>
      <species id="M_C05752_c" name="Octanoyl-[acyl-carrier protein]" compartment="c" hasOnlySubstanceUnits="false" boundaryCondition="false" constant="false">
        <notes>
          <body xmlns="http://www.w3.org/1999/xhtml">
            <p>FORMULA: C8H15OSR</p>
            <p>CHARGE: 0</p>
          </body>
        </notes>
      </species>
      <species id="M_C05753_c" name="3-Oxodecanoyl-[acp]" compartment="c" hasOnlySubstanceUnits="false" boundaryCondition="false" constant="false">
        <notes>
          <body xmlns="http://www.w3.org/1999/xhtml">
            <p>FORMULA: C10H17O2SR</p>
            <p>CHARGE: 0</p>
          </body>
        </notes>
      </species>
      <species id="M_C05751_c" name="trans-Oct-2-enoyl-[acp]" compartment="c" hasOnlySubstanceUnits="false" boundaryCondition="false" constant="false">
        <notes>
          <body xmlns="http://www.w3.org/1999/xhtml">
            <p>FORMULA: C8H13OSR</p>
            <p>CHARGE: 0</p>
          </body>
        </notes>
      </species>
      <species id="M_C05749_c" name="Hexanoyl-[acp]" compartment="c" hasOnlySubstanceUnits="false" boundaryCondition="false" constant="false">
        <notes>
          <body xmlns="http://www.w3.org/1999/xhtml">
            <p>FORMULA: C6H11OSR</p>
            <p>CHARGE: 0</p>
          </body>
        </notes>
      </species>
      <species id="M_C05750_c" name="3-Oxooctanoyl-[acp]" compartment="c" hasOnlySubstanceUnits="false" boundaryCondition="false" constant="false">
        <notes>
          <body xmlns="http://www.w3.org/1999/xhtml">
            <p>FORMULA: C8H13O2SR</p>
            <p>CHARGE: 0</p>
          </body>
        </notes>
      </species>
      <species id="M_C05748_c" name="trans-Hex-2-enoyl-[acp]" compartment="c" hasOnlySubstanceUnits="false" boundaryCondition="false" constant="false">
        <notes>
          <body xmlns="http://www.w3.org/1999/xhtml">
            <p>FORMULA: C6H9OSR</p>
            <p>CHARGE: 0</p>
          </body>
        </notes>
      </species>
      <species id="M_C05747_c" name="(R)-3-Hydroxyhexanoyl-[acp]" compartment="c" hasOnlySubstanceUnits="false" boundaryCondition="false" constant="false">
        <notes>
          <body xmlns="http://www.w3.org/1999/xhtml">
            <p>FORMULA: C6H11O2SR</p>
            <p>CHARGE: 0</p>
          </body>
        </notes>
      </species>
      <species id="M_C05746_c" name="3-Oxohexanoyl-[acp]" compartment="c" hasOnlySubstanceUnits="false" boundaryCondition="false" constant="false">
        <notes>
          <body xmlns="http://www.w3.org/1999/xhtml">
            <p>FORMULA: C6H9O2SR</p>
            <p>CHARGE: 0</p>
          </body>
        </notes>
      </species>
      <species id="M_C05745_c" name="Butyryl-[acp]" compartment="c" hasOnlySubstanceUnits="false" boundaryCondition="false" constant="false">
        <notes>
          <body xmlns="http://www.w3.org/1999/xhtml">
            <p>FORMULA: C4H7OSR</p>
            <p>CHARGE: 0</p>
          </body>
        </notes>
      </species>
      <species id="M_C05699_c" name="L-Selenocystathionine" compartment="c" hasOnlySubstanceUnits="false" boundaryCondition="false" constant="false">
        <notes>
          <body xmlns="http://www.w3.org/1999/xhtml">
            <p>FORMULA: C7H14N2O4Se</p>
            <p>CHARGE: 0</p>
          </body>
        </notes>
      </species>
      <species id="M_C05697_c" name="Selenic acid" compartment="c" hasOnlySubstanceUnits="false" boundaryCondition="false" constant="false">
        <notes>
          <body xmlns="http://www.w3.org/1999/xhtml">
            <p>FORMULA: SeO4</p>
            <p>CHARGE: 0</p>
          </body>
        </notes>
      </species>
      <species id="M_C05686_c" name="Adenosine-5&apos;-phosphoselenate" compartment="c" hasOnlySubstanceUnits="false" boundaryCondition="false" constant="false">
        <notes>
          <body xmlns="http://www.w3.org/1999/xhtml">
            <p>FORMULA: C10H12N5O10PSe</p>
            <p>CHARGE: 0</p>
          </body>
        </notes>
      </species>
      <species id="M_C05576_c" name="3,4-Dihydroxyphenylethyleneglycol" compartment="c" hasOnlySubstanceUnits="false" boundaryCondition="false" constant="false">
        <notes>
          <body xmlns="http://www.w3.org/1999/xhtml">
            <p>FORMULA: C8H10O4</p>
            <p>CHARGE: 0</p>
          </body>
        </notes>
      </species>
      <species id="M_C05577_c" name="3,4-Dihydroxyphenylglycolaldehyde" compartment="c" hasOnlySubstanceUnits="false" boundaryCondition="false" constant="false">
        <notes>
          <body xmlns="http://www.w3.org/1999/xhtml">
            <p>FORMULA: C8H8O4</p>
            <p>CHARGE: 0</p>
          </body>
        </notes>
      </species>
      <species id="M_C05378_c" name="beta-D-Fructose 1,6-bisphosphate" compartment="c" hasOnlySubstanceUnits="false" boundaryCondition="false" constant="false">
        <notes>
          <body xmlns="http://www.w3.org/1999/xhtml">
            <p>FORMULA: C6H10O12P2</p>
            <p>CHARGE: 0</p>
          </body>
        </notes>
      </species>
      <species id="M_C05223_c" name="Dodecanoyl-[acyl-carrierprotein]" compartment="c" hasOnlySubstanceUnits="false" boundaryCondition="false" constant="false">
        <notes>
          <body xmlns="http://www.w3.org/1999/xhtml">
            <p>FORMULA: C12H23OSR</p>
            <p>CHARGE: 0</p>
          </body>
        </notes>
      </species>
      <species id="M_C05759_c" name="3-Oxotetradecanoyl-[acp]" compartment="c" hasOnlySubstanceUnits="false" boundaryCondition="false" constant="false">
        <notes>
          <body xmlns="http://www.w3.org/1999/xhtml">
            <p>FORMULA: C14H25O2SR</p>
            <p>CHARGE: 0</p>
          </body>
        </notes>
      </species>
      <species id="M_C04919_c" name="Lipid A disaccharide bisphosphate;" compartment="c" hasOnlySubstanceUnits="false" boundaryCondition="false" constant="false">
        <notes>
          <body xmlns="http://www.w3.org/1999/xhtml">
            <p>FORMULA: C68H126N2O23P2</p>
            <p>CHARGE: 0</p>
          </body>
        </notes>
      </species>
      <species id="M_C04932_c" name="Lipid A disaccharide;" compartment="c" hasOnlySubstanceUnits="false" boundaryCondition="false" constant="false">
        <notes>
          <body xmlns="http://www.w3.org/1999/xhtml">
            <p>FORMULA: C68H127N2O20P</p>
            <p>CHARGE: 0</p>
          </body>
        </notes>
      </species>
      <species id="M_C04896_c" name="5-(5-Phospho-D-ribosylaminoformimino)-1-(5-phosphoribosyl)-imidazole-4-carboxamide;" compartment="c" hasOnlySubstanceUnits="false" boundaryCondition="false" constant="false">
        <notes>
          <body xmlns="http://www.w3.org/1999/xhtml">
            <p>FORMULA: C15H21N5O15P2</p>
            <p>CHARGE: 0</p>
          </body>
        </notes>
      </species>
      <species id="M_C04916_c" name="5-[(5-Phospho-1-deoxy-D-ribulos-1-ylamino)methylideneamino]-1-(5-phospho-beta-D-ribosyl)imidazole-4-carboxamide" compartment="c" hasOnlySubstanceUnits="false" boundaryCondition="false" constant="false">
        <notes>
          <body xmlns="http://www.w3.org/1999/xhtml">
            <p>FORMULA: C15H21N5O15P2</p>
            <p>CHARGE: 0</p>
          </body>
        </notes>
      </species>
      <species id="M_C04874_c" name="7,8-Dihydroneopterin" compartment="c" hasOnlySubstanceUnits="false" boundaryCondition="false" constant="false">
        <notes>
          <body xmlns="http://www.w3.org/1999/xhtml">
            <p>FORMULA: C9H13N5O4</p>
            <p>CHARGE: 0</p>
          </body>
        </notes>
      </species>
      <species id="M_C00993_c" name="D-Ala-D-Ala" compartment="c" hasOnlySubstanceUnits="false" boundaryCondition="false" constant="false">
        <notes>
          <body xmlns="http://www.w3.org/1999/xhtml">
            <p>FORMULA: C6H12N2O3</p>
            <p>CHARGE: 0</p>
          </body>
        </notes>
      </species>
      <species id="M_C04877_c" name="UDP-N-acetylmuramoyl-L-alanyl-gamma-D-glutamyl-meso-2,6-diaminopimelate;" compartment="c" hasOnlySubstanceUnits="false" boundaryCondition="false" constant="false">
        <notes>
          <body xmlns="http://www.w3.org/1999/xhtml">
            <p>FORMULA: C35H51N7O26P2</p>
            <p>CHARGE: 0</p>
          </body>
        </notes>
      </species>
      <species id="M_C04824_c" name="2,3-Bis(3-hydroxytetradecanoyl)-alpha-D-glucosaminyl 1-phosphate" compartment="c" hasOnlySubstanceUnits="false" boundaryCondition="false" constant="false">
        <notes>
          <body xmlns="http://www.w3.org/1999/xhtml">
            <p>FORMULA: C34H64NO12P</p>
            <p>CHARGE: 0</p>
          </body>
        </notes>
      </species>
      <species id="M_C04652_c" name="UDP-2,3-bis(beta-hydroxymyristoyl)-D-glucosamine;" compartment="c" hasOnlySubstanceUnits="false" boundaryCondition="false" constant="false">
        <notes>
          <body xmlns="http://www.w3.org/1999/xhtml">
            <p>FORMULA: C43H75N3O20P2</p>
            <p>CHARGE: 0</p>
          </body>
        </notes>
      </species>
      <species id="M_C04778_c" name="alpha-Ribazole 5&apos;-phosphate" compartment="c" hasOnlySubstanceUnits="false" boundaryCondition="false" constant="false">
        <notes>
          <body xmlns="http://www.w3.org/1999/xhtml">
            <p>FORMULA: C14H17N2O7P</p>
            <p>CHARGE: 0</p>
          </body>
        </notes>
      </species>
      <species id="M_C04823_c" name="1-(5&apos;-Phosphoribosyl)-5-amino-4-(N-succinocarboxamide)-imidazole;" compartment="c" hasOnlySubstanceUnits="false" boundaryCondition="false" constant="false">
        <notes>
          <body xmlns="http://www.w3.org/1999/xhtml">
            <p>FORMULA: C13H19N4O12P</p>
            <p>CHARGE: 0</p>
          </body>
        </notes>
      </species>
      <species id="M_C04738_c" name="UDP-3-O-(beta-hydroxymyristoyl)-N-acetylglucosamine;" compartment="c" hasOnlySubstanceUnits="false" boundaryCondition="false" constant="false">
        <notes>
          <body xmlns="http://www.w3.org/1999/xhtml">
            <p>FORMULA: C31H51N3O19P2</p>
            <p>CHARGE: 0</p>
          </body>
        </notes>
      </species>
      <species id="M_C06022_c" name="UDP-3-O-[(3R)-3-hydroxymyristoyl]-alpha-D-glucosamine" compartment="c" hasOnlySubstanceUnits="false" boundaryCondition="false" constant="false">
        <notes>
          <body xmlns="http://www.w3.org/1999/xhtml">
            <p>FORMULA: C29H50N3O18P2</p>
            <p>CHARGE: 0</p>
          </body>
        </notes>
      </species>
      <species id="M_C05892_c" name="UDP-N-acetyl-alpha-D-muramoyl-L-alanyl-gamma-D-glutamyl-L-lysine" compartment="c" hasOnlySubstanceUnits="false" boundaryCondition="false" constant="false">
        <notes>
          <body xmlns="http://www.w3.org/1999/xhtml">
            <p>FORMULA: C34H52N7O24P2</p>
            <p>CHARGE: 0</p>
          </body>
        </notes>
      </species>
      <species id="M_C04688_c" name="beta-Hydroxymyristyl-[acyl-carrier protein];" compartment="c" hasOnlySubstanceUnits="false" boundaryCondition="false" constant="false">
        <notes>
          <body xmlns="http://www.w3.org/1999/xhtml">
            <p>FORMULA: C14H27O2SR</p>
            <p>CHARGE: 0</p>
          </body>
        </notes>
      </species>
      <species id="M_C00234_c" name="10-Formyltetrahydrofolate" compartment="c" hasOnlySubstanceUnits="false" boundaryCondition="false" constant="false">
        <notes>
          <body xmlns="http://www.w3.org/1999/xhtml">
            <p>FORMULA: C20H21N7O7</p>
            <p>CHARGE: 0</p>
          </body>
        </notes>
      </species>
      <species id="M_C04677_c" name="5-Amino-1-(5-phospho-D-ribosyl)imidazole-4-carboxamide" compartment="c" hasOnlySubstanceUnits="false" boundaryCondition="false" constant="false">
        <notes>
          <body xmlns="http://www.w3.org/1999/xhtml">
            <p>FORMULA: C9H13N4O8P</p>
            <p>CHARGE: 0</p>
          </body>
        </notes>
      </species>
      <species id="M_C04734_c" name="5-Formamido-1-(5-phospho-D-ribosyl)imidazole-4-carboxamide;" compartment="c" hasOnlySubstanceUnits="false" boundaryCondition="false" constant="false">
        <notes>
          <body xmlns="http://www.w3.org/1999/xhtml">
            <p>FORMULA: C10H13N4O9P</p>
            <p>CHARGE: 0</p>
          </body>
        </notes>
      </species>
      <species id="M_C00101_c" name="Tetrahydrofolate" compartment="c" hasOnlySubstanceUnits="false" boundaryCondition="false" constant="false">
        <notes>
          <body xmlns="http://www.w3.org/1999/xhtml">
            <p>FORMULA: C19H21N7O6</p>
            <p>CHARGE: 0</p>
          </body>
        </notes>
      </species>
      <species id="M_C00122_c" name="trans-Butenedioic acid" compartment="c" hasOnlySubstanceUnits="false" boundaryCondition="false" constant="false">
        <notes>
          <body xmlns="http://www.w3.org/1999/xhtml">
            <p>FORMULA: C4H2O4</p>
            <p>CHARGE: 0</p>
          </body>
        </notes>
      </species>
      <species id="M_C04666_c" name="D-erythro-Imidazole-glycerol phosphate" compartment="c" hasOnlySubstanceUnits="false" boundaryCondition="false" constant="false">
        <notes>
          <body xmlns="http://www.w3.org/1999/xhtml">
            <p>FORMULA: C6H9N2O6P</p>
            <p>CHARGE: 0</p>
          </body>
        </notes>
      </species>
      <species id="M_C04633_c" name="(3R)-3-Hydroxypalmitoyl-[acyl-carrierprotein]" compartment="c" hasOnlySubstanceUnits="false" boundaryCondition="false" constant="false">
        <notes>
          <body xmlns="http://www.w3.org/1999/xhtml">
            <p>FORMULA: C16H31O2SR</p>
            <p>CHARGE: 0</p>
          </body>
        </notes>
      </species>
      <species id="M_C04620_c" name="(3R)-3-Hydroxyoctanoyl-[acyl-carrierprotein]" compartment="c" hasOnlySubstanceUnits="false" boundaryCondition="false" constant="false">
        <notes>
          <body xmlns="http://www.w3.org/1999/xhtml">
            <p>FORMULA: C8H15O2SR</p>
            <p>CHARGE: 0</p>
          </body>
        </notes>
      </species>
      <species id="M_C04619_c" name="(3R)-3-Hydroxydecanoyl-[acyl-carrierprotein]" compartment="c" hasOnlySubstanceUnits="false" boundaryCondition="false" constant="false">
        <notes>
          <body xmlns="http://www.w3.org/1999/xhtml">
            <p>FORMULA: C10H19O2SR</p>
            <p>CHARGE: 0</p>
          </body>
        </notes>
      </species>
      <species id="M_C04618_c" name="(3R)-3-Hydroxybutanoyl-[acyl-carrierprotein]" compartment="c" hasOnlySubstanceUnits="false" boundaryCondition="false" constant="false">
        <notes>
          <body xmlns="http://www.w3.org/1999/xhtml">
            <p>FORMULA: C4H7O2SR</p>
            <p>CHARGE: 0</p>
          </body>
        </notes>
      </species>
      <species id="M_C04556_c" name="4-Amino-5-phosphomethyl-2-methylpyrimidine" compartment="c" hasOnlySubstanceUnits="false" boundaryCondition="false" constant="false">
        <notes>
          <body xmlns="http://www.w3.org/1999/xhtml">
            <p>FORMULA: C6H8N3O4P</p>
            <p>CHARGE: 0</p>
          </body>
        </notes>
      </species>
      <species id="M_C04421_c" name="N-Succinyl-L-2,6-diaminopimelate" compartment="c" hasOnlySubstanceUnits="false" boundaryCondition="false" constant="false">
        <notes>
          <body xmlns="http://www.w3.org/1999/xhtml">
            <p>FORMULA: C11H16N2O7</p>
            <p>CHARGE: 0</p>
          </body>
        </notes>
      </species>
      <species id="M_C04462_c" name="N-Succinyl-L-2-amino-6-oxopimelate;" compartment="c" hasOnlySubstanceUnits="false" boundaryCondition="false" constant="false">
        <notes>
          <body xmlns="http://www.w3.org/1999/xhtml">
            <p>FORMULA: C11H12NO8</p>
            <p>CHARGE: 0</p>
          </body>
        </notes>
      </species>
      <species id="M_C04376_c" name="5&apos;-Phosphoribosyl-N-formylglycinamide" compartment="c" hasOnlySubstanceUnits="false" boundaryCondition="false" constant="false">
        <notes>
          <body xmlns="http://www.w3.org/1999/xhtml">
            <p>FORMULA: C8H13N2O9P</p>
            <p>CHARGE: 0</p>
          </body>
        </notes>
      </species>
      <species id="M_C04640_c" name="2-(Formamido)-N1-(5-phospho-D-ribosyl)acetamidine" compartment="c" hasOnlySubstanceUnits="false" boundaryCondition="false" constant="false">
        <notes>
          <body xmlns="http://www.w3.org/1999/xhtml">
            <p>FORMULA: C8H14N3O8P</p>
            <p>CHARGE: 0</p>
          </body>
        </notes>
      </species>
      <species id="M_C04332_c" name="6,7-Dimethyl-8-(D-ribityl)lumazine" compartment="c" hasOnlySubstanceUnits="false" boundaryCondition="false" constant="false">
        <notes>
          <body xmlns="http://www.w3.org/1999/xhtml">
            <p>FORMULA: C13H18N4O6</p>
            <p>CHARGE: 0</p>
          </body>
        </notes>
      </species>
      <species id="M_C04272_c" name="(2R)-2,3-Dihydroxy-3-methylbutanoate" compartment="c" hasOnlySubstanceUnits="false" boundaryCondition="false" constant="false">
        <notes>
          <body xmlns="http://www.w3.org/1999/xhtml">
            <p>FORMULA: C5H9O4</p>
            <p>CHARGE: 0</p>
          </body>
        </notes>
      </species>
      <species id="M_C00141_c" name="2-Keto-3-methylbutyric acid" compartment="c" hasOnlySubstanceUnits="false" boundaryCondition="false" constant="false">
        <notes>
          <body xmlns="http://www.w3.org/1999/xhtml">
            <p>FORMULA: C5H7O3</p>
            <p>CHARGE: 0</p>
          </body>
        </notes>
      </species>
      <species id="M_C04246_c" name="But-2-enoyl-[acyl-carrierprotein]" compartment="c" hasOnlySubstanceUnits="false" boundaryCondition="false" constant="false">
        <notes>
          <body xmlns="http://www.w3.org/1999/xhtml">
            <p>FORMULA: C4H5OSR</p>
            <p>CHARGE: 0</p>
          </body>
        </notes>
      </species>
      <species id="M_C04411_c" name="2-D-threo-Hydroxy-3-carboxy-isocaproate" compartment="c" hasOnlySubstanceUnits="false" boundaryCondition="false" constant="false">
        <notes>
          <body xmlns="http://www.w3.org/1999/xhtml">
            <p>FORMULA: C7H10O5</p>
            <p>CHARGE: 0</p>
          </body>
        </notes>
      </species>
      <species id="M_C04236_c" name="3-Carboxy-4-methyl-2-oxopentanoate;" compartment="c" hasOnlySubstanceUnits="false" boundaryCondition="false" constant="false">
        <notes>
          <body xmlns="http://www.w3.org/1999/xhtml">
            <p>FORMULA: C7H8O5</p>
            <p>CHARGE: 0</p>
          </body>
        </notes>
      </species>
      <species id="M_C04593_c" name="Methylisocitric acid" compartment="c" hasOnlySubstanceUnits="false" boundaryCondition="false" constant="false">
        <notes>
          <body xmlns="http://www.w3.org/1999/xhtml">
            <p>FORMULA: C7H7O7</p>
            <p>CHARGE: 0</p>
          </body>
        </notes>
      </species>
      <species id="M_C04225_c" name="cis-2-Methylaconitate" compartment="c" hasOnlySubstanceUnits="false" boundaryCondition="false" constant="false">
        <notes>
          <body xmlns="http://www.w3.org/1999/xhtml">
            <p>FORMULA: C7H5O6</p>
            <p>CHARGE: 0</p>
          </body>
        </notes>
      </species>
      <species id="M_C00155_c" name="Homocysteine" compartment="c" hasOnlySubstanceUnits="false" boundaryCondition="false" constant="false">
        <notes>
          <body xmlns="http://www.w3.org/1999/xhtml">
            <p>FORMULA: C4H9NO2S</p>
            <p>CHARGE: 0</p>
          </body>
        </notes>
      </species>
      <species id="M_C04079_c" name="N-Pantothenoylcysteine" compartment="c" hasOnlySubstanceUnits="false" boundaryCondition="false" constant="false">
        <notes>
          <body xmlns="http://www.w3.org/1999/xhtml">
            <p>FORMULA: C12H21N2O6S</p>
            <p>CHARGE: 0</p>
          </body>
        </notes>
      </species>
      <species id="M_C04352_c" name="N-[(R)-4&apos;-Phosphopantothenoyl]-L-cysteine" compartment="c" hasOnlySubstanceUnits="false" boundaryCondition="false" constant="false">
        <notes>
          <body xmlns="http://www.w3.org/1999/xhtml">
            <p>FORMULA: C12H20N2O9PS</p>
            <p>CHARGE: 0</p>
          </body>
        </notes>
      </species>
      <species id="M_C00119_c" name="5-Phosphoribosyl 1-pyrophosphate" compartment="c" hasOnlySubstanceUnits="false" boundaryCondition="false" constant="false">
        <notes>
          <body xmlns="http://www.w3.org/1999/xhtml">
            <p>FORMULA: C5H8O14P3</p>
            <p>CHARGE: 0</p>
          </body>
        </notes>
      </species>
      <species id="M_C04051_c" name="5-Amino-4-imidazolecarboxyamide" compartment="c" hasOnlySubstanceUnits="false" boundaryCondition="false" constant="false">
        <notes>
          <body xmlns="http://www.w3.org/1999/xhtml">
            <p>FORMULA: C4H6N4O</p>
            <p>CHARGE: 0</p>
          </body>
        </notes>
      </species>
      <species id="M_C03972_c" name="2,3,4,5-Tetrahydrodipicolinate" compartment="c" hasOnlySubstanceUnits="false" boundaryCondition="false" constant="false">
        <notes>
          <body xmlns="http://www.w3.org/1999/xhtml">
            <p>FORMULA: C7H7NO4</p>
            <p>CHARGE: 0</p>
          </body>
        </notes>
      </species>
      <species id="M_C03939_c" name="Acetyl-[acyl-carrierprotein]" compartment="c" hasOnlySubstanceUnits="false" boundaryCondition="false" constant="false">
        <notes>
          <body xmlns="http://www.w3.org/1999/xhtml">
            <p>FORMULA: C2H3OSR</p>
            <p>CHARGE: 0</p>
          </body>
        </notes>
      </species>
      <species id="M_C03838_c" name="Glycinamide ribonucleotide" compartment="c" hasOnlySubstanceUnits="false" boundaryCondition="false" constant="false">
        <notes>
          <body xmlns="http://www.w3.org/1999/xhtml">
            <p>FORMULA: C7H13N2O8P</p>
            <p>CHARGE: 0</p>
          </body>
        </notes>
      </species>
      <species id="M_C00445_c" name="5,10-Methenyltetrahydrofolate" compartment="c" hasOnlySubstanceUnits="false" boundaryCondition="false" constant="false">
        <notes>
          <body xmlns="http://www.w3.org/1999/xhtml">
            <p>FORMULA: C20H21N7O6</p>
            <p>CHARGE: 0</p>
          </body>
        </notes>
      </species>
      <species id="M_C03722_c" name="Quinolinate" compartment="c" hasOnlySubstanceUnits="false" boundaryCondition="false" constant="false">
        <notes>
          <body xmlns="http://www.w3.org/1999/xhtml">
            <p>FORMULA: C7H5NO4</p>
            <p>CHARGE: 0</p>
          </body>
        </notes>
      </species>
      <species id="M_C03684_c" name="6-Pyruvoyl-5,6,7,8-tetrahydropterin" compartment="c" hasOnlySubstanceUnits="false" boundaryCondition="false" constant="false">
        <notes>
          <body xmlns="http://www.w3.org/1999/xhtml">
            <p>FORMULA: C9H11N5O3</p>
            <p>CHARGE: 0</p>
          </body>
        </notes>
      </species>
      <species id="M_C00097_c" name="L-Cysteine" compartment="c" hasOnlySubstanceUnits="false" boundaryCondition="false" constant="false">
        <notes>
          <body xmlns="http://www.w3.org/1999/xhtml">
            <p>FORMULA: C3H7NO2S</p>
            <p>CHARGE: 0</p>
          </body>
        </notes>
      </species>
      <species id="M_C03492_c" name="D-4&apos;-Phosphopantothenate" compartment="c" hasOnlySubstanceUnits="false" boundaryCondition="false" constant="false">
        <notes>
          <body xmlns="http://www.w3.org/1999/xhtml">
            <p>FORMULA: C9H15NO8P</p>
            <p>CHARGE: 0</p>
          </body>
        </notes>
      </species>
      <species id="M_C00020_c" name="Adenosine 5&apos;-monophosphate" compartment="c" hasOnlySubstanceUnits="false" boundaryCondition="false" constant="false">
        <notes>
          <body xmlns="http://www.w3.org/1999/xhtml">
            <p>FORMULA: C10H14N5O7P</p>
            <p>CHARGE: 0</p>
          </body>
        </notes>
      </species>
      <species id="M_C01005_c" name="Dexfosfoserine" compartment="c" hasOnlySubstanceUnits="false" boundaryCondition="false" constant="false">
        <notes>
          <body xmlns="http://www.w3.org/1999/xhtml">
            <p>FORMULA: C3H5NO6P</p>
            <p>CHARGE: 0</p>
          </body>
        </notes>
      </species>
      <species id="M_C03232_c" name="3-Phosphohydroxypyruvic acid" compartment="c" hasOnlySubstanceUnits="false" boundaryCondition="false" constant="false">
        <notes>
          <body xmlns="http://www.w3.org/1999/xhtml">
            <p>FORMULA: C3H2O7P</p>
            <p>CHARGE: 0</p>
          </body>
        </notes>
      </species>
      <species id="M_C03114_c" name="Dimethylbenzimidazole" compartment="c" hasOnlySubstanceUnits="false" boundaryCondition="false" constant="false">
        <notes>
          <body xmlns="http://www.w3.org/1999/xhtml">
            <p>FORMULA: C9H10N2</p>
            <p>CHARGE: 0</p>
          </body>
        </notes>
      </species>
      <species id="M_C01185_c" name="Nicotinic acid ribonucleotide" compartment="c" hasOnlySubstanceUnits="false" boundaryCondition="false" constant="false">
        <notes>
          <body xmlns="http://www.w3.org/1999/xhtml">
            <p>FORMULA: C11H13NO9P</p>
            <p>CHARGE: 0</p>
          </body>
        </notes>
      </species>
      <species id="M_C00253_c" name="Nicotinic acid" compartment="c" hasOnlySubstanceUnits="false" boundaryCondition="false" constant="false">
        <notes>
          <body xmlns="http://www.w3.org/1999/xhtml">
            <p>FORMULA: C6H4NO2</p>
            <p>CHARGE: 0</p>
          </body>
        </notes>
      </species>
      <species id="M_C03090_c" name="5-Phosphoribosylamine" compartment="c" hasOnlySubstanceUnits="false" boundaryCondition="false" constant="false">
        <notes>
          <body xmlns="http://www.w3.org/1999/xhtml">
            <p>FORMULA: C5H11NO7P</p>
            <p>CHARGE: 0</p>
          </body>
        </notes>
      </species>
      <species id="M_C02741_c" name="Phosphoribosyl-AMP" compartment="c" hasOnlySubstanceUnits="false" boundaryCondition="false" constant="false">
        <notes>
          <body xmlns="http://www.w3.org/1999/xhtml">
            <p>FORMULA: C15H19N5O14P2</p>
            <p>CHARGE: 0</p>
          </body>
        </notes>
      </species>
      <species id="M_C02739_c" name="Phosphoribosyl-ATP" compartment="c" hasOnlySubstanceUnits="false" boundaryCondition="false" constant="false">
        <notes>
          <body xmlns="http://www.w3.org/1999/xhtml">
            <p>FORMULA: C15H19N5O20P4</p>
            <p>CHARGE: 0</p>
          </body>
        </notes>
      </species>
      <species id="M_C02631_c" name="2-Isopropylmaleate" compartment="c" hasOnlySubstanceUnits="false" boundaryCondition="false" constant="false">
        <notes>
          <body xmlns="http://www.w3.org/1999/xhtml">
            <p>FORMULA: C7H8O4</p>
            <p>CHARGE: 0</p>
          </body>
        </notes>
      </species>
      <species id="M_C05670_c" name="Beta-Aminopropionitrile" compartment="c" hasOnlySubstanceUnits="false" boundaryCondition="false" constant="false">
        <notes>
          <body xmlns="http://www.w3.org/1999/xhtml">
            <p>FORMULA: C3H7N2</p>
            <p>CHARGE: 0</p>
          </body>
        </notes>
      </species>
      <species id="M_C06114_c" name="gamma-Glutamyl-3-aminopropiononitrile" compartment="c" hasOnlySubstanceUnits="false" boundaryCondition="false" constant="false">
        <notes>
          <body xmlns="http://www.w3.org/1999/xhtml">
            <p>FORMULA: C8H13N3O3</p>
            <p>CHARGE: 0</p>
          </body>
        </notes>
      </species>
      <species id="M_C02512_c" name="L-beta-Cyanoalanine" compartment="c" hasOnlySubstanceUnits="false" boundaryCondition="false" constant="false">
        <notes>
          <body xmlns="http://www.w3.org/1999/xhtml">
            <p>FORMULA: C4H6N2O2</p>
            <p>CHARGE: 0</p>
          </body>
        </notes>
      </species>
      <species id="M_C05711_c" name="Gamma-Glutamyl-beta-cyanoalanine" compartment="c" hasOnlySubstanceUnits="false" boundaryCondition="false" constant="false">
        <notes>
          <body xmlns="http://www.w3.org/1999/xhtml">
            <p>FORMULA: C9H12N3O5</p>
            <p>CHARGE: 0</p>
          </body>
        </notes>
      </species>
      <species id="M_C02504_c" name="3-Carboxy-3-hydroxyisocaproate" compartment="c" hasOnlySubstanceUnits="false" boundaryCondition="false" constant="false">
        <notes>
          <body xmlns="http://www.w3.org/1999/xhtml">
            <p>FORMULA: C7H10O5</p>
            <p>CHARGE: 0</p>
          </body>
        </notes>
      </species>
      <species id="M_C02463_c" name="Dihydrosirohydrochlorin" compartment="c" hasOnlySubstanceUnits="false" boundaryCondition="false" constant="false">
        <notes>
          <body xmlns="http://www.w3.org/1999/xhtml">
            <p>FORMULA: C42H40N4O16</p>
            <p>CHARGE: 0</p>
          </body>
        </notes>
      </species>
      <species id="M_C05772_c" name="Precorrin 3A" compartment="c" hasOnlySubstanceUnits="false" boundaryCondition="false" constant="false">
        <notes>
          <body xmlns="http://www.w3.org/1999/xhtml">
            <p>FORMULA: C43H42N4O16</p>
            <p>CHARGE: 0</p>
          </body>
        </notes>
      </species>
      <species id="M_C02320_c" name="R-S-Glutathione" compartment="c" hasOnlySubstanceUnits="false" boundaryCondition="false" constant="false">
        <notes>
          <body xmlns="http://www.w3.org/1999/xhtml">
            <p>FORMULA: C10H15N3O6SR</p>
            <p>CHARGE: 0</p>
          </body>
        </notes>
      </species>
      <species id="M_C05729_c" name="R-S-Cysteinylglycine" compartment="c" hasOnlySubstanceUnits="false" boundaryCondition="false" constant="false">
        <notes>
          <body xmlns="http://www.w3.org/1999/xhtml">
            <p>FORMULA: C5H9N2O3SR</p>
            <p>CHARGE: 0</p>
          </body>
        </notes>
      </species>
      <species id="M_C02226_c" name="Methylmaleic acid" compartment="c" hasOnlySubstanceUnits="false" boundaryCondition="false" constant="false">
        <notes>
          <body xmlns="http://www.w3.org/1999/xhtml">
            <p>FORMULA: C5H4O4</p>
            <p>CHARGE: 0</p>
          </body>
        </notes>
      </species>
      <species id="M_C06032_c" name="D-erythro-3-Methylmalate;" compartment="c" hasOnlySubstanceUnits="false" boundaryCondition="false" constant="false">
        <notes>
          <body xmlns="http://www.w3.org/1999/xhtml">
            <p>FORMULA: C5H6O5</p>
            <p>CHARGE: 0</p>
          </body>
        </notes>
      </species>
      <species id="M_C02612_c" name="D-Citramalate" compartment="c" hasOnlySubstanceUnits="false" boundaryCondition="false" constant="false">
        <notes>
          <body xmlns="http://www.w3.org/1999/xhtml">
            <p>FORMULA: C5H6O5</p>
            <p>CHARGE: 0</p>
          </body>
        </notes>
      </species>
      <species id="M_C03313_c" name="Phytonadiol" compartment="c" hasOnlySubstanceUnits="false" boundaryCondition="false" constant="false">
        <notes>
          <body xmlns="http://www.w3.org/1999/xhtml">
            <p>FORMULA: C31H48O2</p>
            <p>CHARGE: 0</p>
          </body>
        </notes>
      </species>
      <species id="M_C05109_c" name="24,25-Dihydrolanosterol" compartment="c" hasOnlySubstanceUnits="false" boundaryCondition="false" constant="false">
        <notes>
          <body xmlns="http://www.w3.org/1999/xhtml">
            <p>FORMULA: C30H52O</p>
            <p>CHARGE: 0</p>
          </body>
        </notes>
      </species>
      <species id="M_C05688_c" name="L-Selenocysteine" compartment="c" hasOnlySubstanceUnits="false" boundaryCondition="false" constant="false">
        <notes>
          <body xmlns="http://www.w3.org/1999/xhtml">
            <p>FORMULA: C3H7NO2Se</p>
            <p>CHARGE: 0</p>
          </body>
        </notes>
      </species>
      <species id="M_C01528_c" name="Selenide" compartment="c" hasOnlySubstanceUnits="false" boundaryCondition="false" constant="false">
        <notes>
          <body xmlns="http://www.w3.org/1999/xhtml">
            <p>FORMULA: Se</p>
            <p>CHARGE: 0</p>
          </body>
        </notes>
      </species>
      <species id="M_C05684_c" name="Selenite" compartment="c" hasOnlySubstanceUnits="false" boundaryCondition="false" constant="false">
        <notes>
          <body xmlns="http://www.w3.org/1999/xhtml">
            <p>FORMULA: SeO3</p>
            <p>CHARGE: 0</p>
          </body>
        </notes>
      </species>
      <species id="M_C01455_c" name="Toluene" compartment="c" hasOnlySubstanceUnits="false" boundaryCondition="false" constant="false">
        <notes>
          <body xmlns="http://www.w3.org/1999/xhtml">
            <p>FORMULA: C7H8</p>
            <p>CHARGE: 0</p>
          </body>
        </notes>
      </species>
      <species id="M_C01467_c" name="3-Cresol" compartment="c" hasOnlySubstanceUnits="false" boundaryCondition="false" constant="false">
        <notes>
          <body xmlns="http://www.w3.org/1999/xhtml">
            <p>FORMULA: C7H8O</p>
            <p>CHARGE: 0</p>
          </body>
        </notes>
      </species>
      <species id="M_C05714_c" name="Alpha-Aminopropiononitrile" compartment="c" hasOnlySubstanceUnits="false" boundaryCondition="false" constant="false">
        <notes>
          <body xmlns="http://www.w3.org/1999/xhtml">
            <p>FORMULA: C3H6N2</p>
            <p>CHARGE: 0</p>
          </body>
        </notes>
      </species>
      <species id="M_C01401_c" name="Alanine" compartment="c" hasOnlySubstanceUnits="false" boundaryCondition="false" constant="false">
        <notes>
          <body xmlns="http://www.w3.org/1999/xhtml">
            <p>FORMULA: C3H7NO2</p>
            <p>CHARGE: 0</p>
          </body>
        </notes>
      </species>
      <species id="M_C01345_c" name="2&apos;-Deoxyinosine 5&apos;-triphosphate" compartment="c" hasOnlySubstanceUnits="false" boundaryCondition="false" constant="false">
        <notes>
          <body xmlns="http://www.w3.org/1999/xhtml">
            <p>FORMULA: C10H11N4O13P3</p>
            <p>CHARGE: 0</p>
          </body>
        </notes>
      </species>
      <species id="M_C06196_c" name="2&apos;-Deoxyinosine 5&apos;-phosphate;" compartment="c" hasOnlySubstanceUnits="false" boundaryCondition="false" constant="false">
        <notes>
          <body xmlns="http://www.w3.org/1999/xhtml">
            <p>FORMULA: C10H11N4O7P</p>
            <p>CHARGE: 0</p>
          </body>
        </notes>
      </species>
      <species id="M_C01344_c" name="2&apos;-Deoxyinosine 5&apos;-diphosphate" compartment="c" hasOnlySubstanceUnits="false" boundaryCondition="false" constant="false">
        <notes>
          <body xmlns="http://www.w3.org/1999/xhtml">
            <p>FORMULA: C10H11N4O10P2</p>
            <p>CHARGE: 0</p>
          </body>
        </notes>
      </species>
      <species id="M_C04302_c" name="N-(5-Phospho-D-ribosyl)anthranilate" compartment="c" hasOnlySubstanceUnits="false" boundaryCondition="false" constant="false">
        <notes>
          <body xmlns="http://www.w3.org/1999/xhtml">
            <p>FORMULA: C12H13NO9P</p>
            <p>CHARGE: 0</p>
          </body>
        </notes>
      </species>
      <species id="M_C01302_c" name="1-(2-Carboxyphenylamino)-1-deoxy-D-ribulose 5-phosphate" compartment="c" hasOnlySubstanceUnits="false" boundaryCondition="false" constant="false">
        <notes>
          <body xmlns="http://www.w3.org/1999/xhtml">
            <p>FORMULA: C12H13NO9P</p>
            <p>CHARGE: 0</p>
          </body>
        </notes>
      </species>
      <species id="M_C03506_c" name="Indole-3-glycerol phosphate" compartment="c" hasOnlySubstanceUnits="false" boundaryCondition="false" constant="false">
        <notes>
          <body xmlns="http://www.w3.org/1999/xhtml">
            <p>FORMULA: C11H12NO6P</p>
            <p>CHARGE: 0</p>
          </body>
        </notes>
      </species>
      <species id="M_C01300_c" name="2-Amino-4-hydroxy-6-hydroxymethyl-7,8-dihydropteridine" compartment="c" hasOnlySubstanceUnits="false" boundaryCondition="false" constant="false">
        <notes>
          <body xmlns="http://www.w3.org/1999/xhtml">
            <p>FORMULA: C7H9N5O2</p>
            <p>CHARGE: 0</p>
          </body>
        </notes>
      </species>
      <species id="M_C00266_c" name="Hydroxyacetaldehyde" compartment="c" hasOnlySubstanceUnits="false" boundaryCondition="false" constant="false">
        <notes>
          <body xmlns="http://www.w3.org/1999/xhtml">
            <p>FORMULA: C2H4O2</p>
            <p>CHARGE: 0</p>
          </body>
        </notes>
      </species>
      <species id="M_C04807_c" name="7,8-Dihydropterin pyrophosphate" compartment="c" hasOnlySubstanceUnits="false" boundaryCondition="false" constant="false">
        <notes>
          <body xmlns="http://www.w3.org/1999/xhtml">
            <p>FORMULA: C7H8N5O8P2</p>
            <p>CHARGE: 0</p>
          </body>
        </notes>
      </species>
      <species id="M_C01279_c" name="4-Amino-2-methyl-5-pyrimidinemethanol" compartment="c" hasOnlySubstanceUnits="false" boundaryCondition="false" constant="false">
        <notes>
          <body xmlns="http://www.w3.org/1999/xhtml">
            <p>FORMULA: C6H9N3O</p>
            <p>CHARGE: 0</p>
          </body>
        </notes>
      </species>
      <species id="M_C01274_c" name="5-Formyl-5,6,7,8-tetrahydromethanopterin" compartment="c" hasOnlySubstanceUnits="false" boundaryCondition="false" constant="false">
        <notes>
          <body xmlns="http://www.w3.org/1999/xhtml">
            <p>FORMULA: C31H42N6O17P</p>
            <p>CHARGE: 0</p>
          </body>
        </notes>
      </species>
      <species id="M_C00074_c" name="Phosphoenolpyruvate" compartment="c" hasOnlySubstanceUnits="false" boundaryCondition="false" constant="false">
        <notes>
          <body xmlns="http://www.w3.org/1999/xhtml">
            <p>FORMULA: C3H4O6P</p>
            <p>CHARGE: 0</p>
          </body>
        </notes>
      </species>
      <species id="M_C03175_c" name="Shikimate 5-phosphate" compartment="c" hasOnlySubstanceUnits="false" boundaryCondition="false" constant="false">
        <notes>
          <body xmlns="http://www.w3.org/1999/xhtml">
            <p>FORMULA: C7H8O8P</p>
            <p>CHARGE: 0</p>
          </body>
        </notes>
      </species>
      <species id="M_C01269_c" name="O5-(1-Carboxyvinyl)-3-phosphoshikimate" compartment="c" hasOnlySubstanceUnits="false" boundaryCondition="false" constant="false">
        <notes>
          <body xmlns="http://www.w3.org/1999/xhtml">
            <p>FORMULA: C10H9O10P</p>
            <p>CHARGE: 0</p>
          </body>
        </notes>
      </species>
      <species id="M_C01304_c" name="2,5-Diamino-6-(1-D-ribosylamino)pyrimidin-4(3H)-one 5&apos;-phosphate" compartment="c" hasOnlySubstanceUnits="false" boundaryCondition="false" constant="false">
        <notes>
          <body xmlns="http://www.w3.org/1999/xhtml">
            <p>FORMULA: C9H14N5O8P</p>
            <p>CHARGE: 0</p>
          </body>
        </notes>
      </species>
      <species id="M_C01268_c" name="5-Amino-6-(5-phosphoribosylamino)uracil" compartment="c" hasOnlySubstanceUnits="false" boundaryCondition="false" constant="false">
        <notes>
          <body xmlns="http://www.w3.org/1999/xhtml">
            <p>FORMULA: C9H13N4O9P</p>
            <p>CHARGE: 0</p>
          </body>
        </notes>
      </species>
      <species id="M_C01267_c" name="Imidazole-acetol phosphate" compartment="c" hasOnlySubstanceUnits="false" boundaryCondition="false" constant="false">
        <notes>
          <body xmlns="http://www.w3.org/1999/xhtml">
            <p>FORMULA: C6H7N2O5P</p>
            <p>CHARGE: 0</p>
          </body>
        </notes>
      </species>
      <species id="M_C04133_c" name="N-Acetyl-L-glutamyl 5-phosphate" compartment="c" hasOnlySubstanceUnits="false" boundaryCondition="false" constant="false">
        <notes>
          <body xmlns="http://www.w3.org/1999/xhtml">
            <p>FORMULA: C7H9NO8P</p>
            <p>CHARGE: 0</p>
          </body>
        </notes>
      </species>
      <species id="M_C01250_c" name="2-Acetamido-5-oxopentanoate" compartment="c" hasOnlySubstanceUnits="false" boundaryCondition="false" constant="false">
        <notes>
          <body xmlns="http://www.w3.org/1999/xhtml">
            <p>FORMULA: C7H10NO4</p>
            <p>CHARGE: 0</p>
          </body>
        </notes>
      </species>
      <species id="M_C01241_c" name="Phosphatidyl-N-methylethanolamine" compartment="c" hasOnlySubstanceUnits="false" boundaryCondition="false" constant="false">
        <notes>
          <body xmlns="http://www.w3.org/1999/xhtml">
            <p>FORMULA: C8H14NO8PR2</p>
            <p>CHARGE: 0</p>
          </body>
        </notes>
      </species>
      <species id="M_C04308_c" name="Phosphatidyl-N-dimethylethanolamine" compartment="c" hasOnlySubstanceUnits="false" boundaryCondition="false" constant="false">
        <notes>
          <body xmlns="http://www.w3.org/1999/xhtml">
            <p>FORMULA: C9H16NO8PR2</p>
            <p>CHARGE: 0</p>
          </body>
        </notes>
      </species>
      <species id="M_C04494_c" name="Guanosine 5&apos;-triphosphate,3&apos;-diphosphate" compartment="c" hasOnlySubstanceUnits="false" boundaryCondition="false" constant="false">
        <notes>
          <body xmlns="http://www.w3.org/1999/xhtml">
            <p>FORMULA: C10H11N5O20P5</p>
            <p>CHARGE: 0</p>
          </body>
        </notes>
      </species>
      <species id="M_C01228_c" name="Guanosine 5&apos;-diphosphate,3&apos;-diphosphate" compartment="c" hasOnlySubstanceUnits="false" boundaryCondition="false" constant="false">
        <notes>
          <body xmlns="http://www.w3.org/1999/xhtml">
            <p>FORMULA: C10H11N5O17P4</p>
            <p>CHARGE: 0</p>
          </body>
        </notes>
      </species>
      <species id="M_C01187_c" name="3-Deoxyoctulosonic acid" compartment="c" hasOnlySubstanceUnits="false" boundaryCondition="false" constant="false">
        <notes>
          <body xmlns="http://www.w3.org/1999/xhtml">
            <p>FORMULA: C8H13O8</p>
            <p>CHARGE: 0</p>
          </body>
        </notes>
      </species>
      <species id="M_C04478_c" name="2-Dehydro-3-deoxy-D-octonate 8-phosphate" compartment="c" hasOnlySubstanceUnits="false" boundaryCondition="false" constant="false">
        <notes>
          <body xmlns="http://www.w3.org/1999/xhtml">
            <p>FORMULA: C8H12O11P</p>
            <p>CHARGE: 0</p>
          </body>
        </notes>
      </species>
      <species id="M_C05841_c" name="Beta-D-Ribosylnicotinate" compartment="c" hasOnlySubstanceUnits="false" boundaryCondition="false" constant="false">
        <notes>
          <body xmlns="http://www.w3.org/1999/xhtml">
            <p>FORMULA: C11H14NO6 (1)</p>
            <p>CHARGE: 0</p>
          </body>
        </notes>
      </species>
      <species id="M_C03287_c" name="L-Glutamate 5-phosphate" compartment="c" hasOnlySubstanceUnits="false" boundaryCondition="false" constant="false">
        <notes>
          <body xmlns="http://www.w3.org/1999/xhtml">
            <p>FORMULA: C5H8NO7P</p>
            <p>CHARGE: 0</p>
          </body>
        </notes>
      </species>
      <species id="M_C04281_c" name="3-Hydroxy-L-1-pyrroline-5-carboxylate;" compartment="c" hasOnlySubstanceUnits="false" boundaryCondition="false" constant="false">
        <notes>
          <body xmlns="http://www.w3.org/1999/xhtml">
            <p>FORMULA: C5H6NO3</p>
            <p>CHARGE: 0</p>
          </body>
        </notes>
      </species>
      <species id="M_C01157_c" name="trans-4-Hydroxy-L-proline" compartment="c" hasOnlySubstanceUnits="false" boundaryCondition="false" constant="false">
        <notes>
          <body xmlns="http://www.w3.org/1999/xhtml">
            <p>FORMULA: C5H9NO3</p>
            <p>CHARGE: 0</p>
          </body>
        </notes>
      </species>
      <species id="M_C01134_c" name="D-Pantetheine 4&apos;-phosphate" compartment="c" hasOnlySubstanceUnits="false" boundaryCondition="false" constant="false">
        <notes>
          <body xmlns="http://www.w3.org/1999/xhtml">
            <p>FORMULA: C11H21N2O7PS</p>
            <p>CHARGE: 0</p>
          </body>
        </notes>
      </species>
      <species id="M_C01112_c" name="D-Arabinose 5-phosphate" compartment="c" hasOnlySubstanceUnits="false" boundaryCondition="false" constant="false">
        <notes>
          <body xmlns="http://www.w3.org/1999/xhtml">
            <p>FORMULA: C5H9O8P</p>
            <p>CHARGE: 0</p>
          </body>
        </notes>
      </species>
      <species id="M_C01100_c" name="L-Histidinol phosphate" compartment="c" hasOnlySubstanceUnits="false" boundaryCondition="false" constant="false">
        <notes>
          <body xmlns="http://www.w3.org/1999/xhtml">
            <p>FORMULA: C6H11N3O4P</p>
            <p>CHARGE: 0</p>
          </body>
        </notes>
      </species>
      <species id="M_C00081_c" name="Inosine tripolyphosphate" compartment="c" hasOnlySubstanceUnits="false" boundaryCondition="false" constant="false">
        <notes>
          <body xmlns="http://www.w3.org/1999/xhtml">
            <p>FORMULA: C10H11N4O14P3</p>
            <p>CHARGE: 0</p>
          </body>
        </notes>
      </species>
      <species id="M_C01097_c" name="D-Tagatose 6-phosphate" compartment="c" hasOnlySubstanceUnits="false" boundaryCondition="false" constant="false">
        <notes>
          <body xmlns="http://www.w3.org/1999/xhtml">
            <p>FORMULA: C6H11O9P</p>
            <p>CHARGE: 0</p>
          </body>
        </notes>
      </species>
      <species id="M_C03785_c" name="D-Tagatose 1,6-bisphosphate" compartment="c" hasOnlySubstanceUnits="false" boundaryCondition="false" constant="false">
        <notes>
          <body xmlns="http://www.w3.org/1999/xhtml">
            <p>FORMULA: C6H10O12P2</p>
            <p>CHARGE: 0</p>
          </body>
        </notes>
      </species>
      <species id="M_C00104_c" name="Inosine diphosphate" compartment="c" hasOnlySubstanceUnits="false" boundaryCondition="false" constant="false">
        <notes>
          <body xmlns="http://www.w3.org/1999/xhtml">
            <p>FORMULA: C10H11N4O11P2</p>
            <p>CHARGE: 0</p>
          </body>
        </notes>
      </species>
      <species id="M_C00112_c" name="Cytidine diphosphate" compartment="c" hasOnlySubstanceUnits="false" boundaryCondition="false" constant="false">
        <notes>
          <body xmlns="http://www.w3.org/1999/xhtml">
            <p>FORMULA: C9H13N3O11P2</p>
            <p>CHARGE: 0</p>
          </body>
        </notes>
      </species>
      <species id="M_C04425_c" name="S-Adenosyl-4-methylthio-2-oxobutanoate" compartment="c" hasOnlySubstanceUnits="false" boundaryCondition="false" constant="false">
        <notes>
          <body xmlns="http://www.w3.org/1999/xhtml">
            <p>FORMULA: C15H19N5O6S</p>
            <p>CHARGE: 0</p>
          </body>
        </notes>
      </species>
      <species id="M_C01037_c" name="7,8-Diaminopelargonic acid;" compartment="c" hasOnlySubstanceUnits="false" boundaryCondition="false" constant="false">
        <notes>
          <body xmlns="http://www.w3.org/1999/xhtml">
            <p>FORMULA: C9H20N2O2</p>
            <p>CHARGE: 0</p>
          </body>
        </notes>
      </species>
      <species id="M_C04327_c" name="4-Methyl-5-(2-phosphoethyl)thiazole" compartment="c" hasOnlySubstanceUnits="false" boundaryCondition="false" constant="false">
        <notes>
          <body xmlns="http://www.w3.org/1999/xhtml">
            <p>FORMULA: C6H8NO4PS</p>
            <p>CHARGE: 0</p>
          </body>
        </notes>
      </species>
      <species id="M_C01063_c" name="Pimeloyl-CoA" compartment="c" hasOnlySubstanceUnits="false" boundaryCondition="false" constant="false">
        <notes>
          <body xmlns="http://www.w3.org/1999/xhtml">
            <p>FORMULA: C28H41N7O19P3S</p>
            <p>CHARGE: 0</p>
          </body>
        </notes>
      </species>
      <species id="M_C01054_c" name="(S)-2,3-Epoxysqualene" compartment="c" hasOnlySubstanceUnits="false" boundaryCondition="false" constant="false">
        <notes>
          <body xmlns="http://www.w3.org/1999/xhtml">
            <p>FORMULA: C30H50O</p>
            <p>CHARGE: 0</p>
          </body>
        </notes>
      </species>
      <species id="M_C01051_c" name="Uroporphyrinogen III" compartment="c" hasOnlySubstanceUnits="false" boundaryCondition="false" constant="false">
        <notes>
          <body xmlns="http://www.w3.org/1999/xhtml">
            <p>FORMULA: C40H36N4O16</p>
            <p>CHARGE: 0</p>
          </body>
        </notes>
      </species>
      <species id="M_C01212_c" name="UDP-N-acetyl-alpha-D-muramoyl-L-alanine" compartment="c" hasOnlySubstanceUnits="false" boundaryCondition="false" constant="false">
        <notes>
          <body xmlns="http://www.w3.org/1999/xhtml">
            <p>FORMULA: C23H33N4O20P2</p>
            <p>CHARGE: 0</p>
          </body>
        </notes>
      </species>
      <species id="M_C04631_c" name="UDP-N-acetylglucosamine enolpyruvate;" compartment="c" hasOnlySubstanceUnits="false" boundaryCondition="false" constant="false">
        <notes>
          <body xmlns="http://www.w3.org/1999/xhtml">
            <p>FORMULA: C20H26N3O19P2</p>
            <p>CHARGE: 0</p>
          </body>
        </notes>
      </species>
      <species id="M_C01909_c" name="Desthiobiotin" compartment="c" hasOnlySubstanceUnits="false" boundaryCondition="false" constant="false">
        <notes>
          <body xmlns="http://www.w3.org/1999/xhtml">
            <p>FORMULA: C10H17N2O3</p>
            <p>CHARGE: 0</p>
          </body>
        </notes>
      </species>
      <species id="M_C01024_c" name="Hydroxymethylbilane" compartment="c" hasOnlySubstanceUnits="false" boundaryCondition="false" constant="false">
        <notes>
          <body xmlns="http://www.w3.org/1999/xhtml">
            <p>FORMULA: C40H42N4O17</p>
            <p>CHARGE: 0</p>
          </body>
        </notes>
      </species>
      <species id="M_C01182_c" name="D-Ribulose 1,5-bisphosphate" compartment="c" hasOnlySubstanceUnits="false" boundaryCondition="false" constant="false">
        <notes>
          <body xmlns="http://www.w3.org/1999/xhtml">
            <p>FORMULA: C5H8O11P2</p>
            <p>CHARGE: 0</p>
          </body>
        </notes>
      </species>
      <species id="M_C00988_c" name="Phosphoglycolic acid" compartment="c" hasOnlySubstanceUnits="false" boundaryCondition="false" constant="false">
        <notes>
          <body xmlns="http://www.w3.org/1999/xhtml">
            <p>FORMULA: C2H5O6P</p>
            <p>CHARGE: 0</p>
          </body>
        </notes>
      </species>
      <species id="M_C00197_c" name="3-Phosphoglycerate" compartment="c" hasOnlySubstanceUnits="false" boundaryCondition="false" constant="false">
        <notes>
          <body xmlns="http://www.w3.org/1999/xhtml">
            <p>FORMULA: C3H4O7P</p>
            <p>CHARGE: 0</p>
          </body>
        </notes>
      </species>
      <species id="M_C00979_c" name="O3-Acetyl-L-serine" compartment="c" hasOnlySubstanceUnits="false" boundaryCondition="false" constant="false">
        <notes>
          <body xmlns="http://www.w3.org/1999/xhtml">
            <p>FORMULA: C5H9NO4</p>
            <p>CHARGE: 0</p>
          </body>
        </notes>
      </species>
      <species id="M_C05824_c" name="S-Sulfo-L-cysteine" compartment="c" hasOnlySubstanceUnits="false" boundaryCondition="false" constant="false">
        <notes>
          <body xmlns="http://www.w3.org/1999/xhtml">
            <p>FORMULA: C3H6NO5S2</p>
            <p>CHARGE: 0</p>
          </body>
        </notes>
      </species>
      <species id="M_C00094_c" name="Sulfurous acid" compartment="c" hasOnlySubstanceUnits="false" boundaryCondition="false" constant="false">
        <notes>
          <body xmlns="http://www.w3.org/1999/xhtml">
            <p>FORMULA: H2O3S</p>
            <p>CHARGE: 0</p>
          </body>
        </notes>
      </species>
      <species id="M_C00957_c" name="3-Mercaptopyruvate" compartment="c" hasOnlySubstanceUnits="false" boundaryCondition="false" constant="false">
        <notes>
          <body xmlns="http://www.w3.org/1999/xhtml">
            <p>FORMULA: C3H3O3S</p>
            <p>CHARGE: 0</p>
          </body>
        </notes>
      </species>
      <species id="M_C02938_c" name="3-Indoleacetonitrile;" compartment="c" hasOnlySubstanceUnits="false" boundaryCondition="false" constant="false">
        <notes>
          <body xmlns="http://www.w3.org/1999/xhtml">
            <p>FORMULA: C10H8N2</p>
            <p>CHARGE: 0</p>
          </body>
        </notes>
      </species>
      <species id="M_C00954_c" name="Indoleacetic acid" compartment="c" hasOnlySubstanceUnits="false" boundaryCondition="false" constant="false">
        <notes>
          <body xmlns="http://www.w3.org/1999/xhtml">
            <p>FORMULA: C10H8NO2</p>
            <p>CHARGE: 0</p>
          </body>
        </notes>
      </species>
      <species id="M_C00944_c" name="Porphobilinogen" compartment="c" hasOnlySubstanceUnits="false" boundaryCondition="false" constant="false">
        <notes>
          <body xmlns="http://www.w3.org/1999/xhtml">
            <p>FORMULA: C7H9O6</p>
            <p>CHARGE: 0</p>
          </body>
        </notes>
      </species>
      <species id="M_C02637_c" name="3-Dehydroshikimate" compartment="c" hasOnlySubstanceUnits="false" boundaryCondition="false" constant="false">
        <notes>
          <body xmlns="http://www.w3.org/1999/xhtml">
            <p>FORMULA: C7H7O5</p>
            <p>CHARGE: 0</p>
          </body>
        </notes>
      </species>
      <species id="M_C04691_c" name="3-Deoxy-D-arabino-heptulosonic acid 7-phosphate" compartment="c" hasOnlySubstanceUnits="false" boundaryCondition="false" constant="false">
        <notes>
          <body xmlns="http://www.w3.org/1999/xhtml">
            <p>FORMULA: C7H10O10P</p>
            <p>CHARGE: 0</p>
          </body>
        </notes>
      </species>
      <species id="M_C00921_c" name="7,8-Dihydropteroate" compartment="c" hasOnlySubstanceUnits="false" boundaryCondition="false" constant="false">
        <notes>
          <body xmlns="http://www.w3.org/1999/xhtml">
            <p>FORMULA: C14H13N6O3</p>
            <p>CHARGE: 0</p>
          </body>
        </notes>
      </species>
      <species id="M_C00900_c" name="2-Acetolactate" compartment="c" hasOnlySubstanceUnits="false" boundaryCondition="false" constant="false">
        <notes>
          <body xmlns="http://www.w3.org/1999/xhtml">
            <p>FORMULA: C5H7O4</p>
            <p>CHARGE: 0</p>
          </body>
        </notes>
      </species>
      <species id="M_C04039_c" name="2,3-Dihydroxy-isovaleric acid" compartment="c" hasOnlySubstanceUnits="false" boundaryCondition="false" constant="false">
        <notes>
          <body xmlns="http://www.w3.org/1999/xhtml">
            <p>FORMULA: C5H9O4</p>
            <p>CHARGE: 0</p>
          </body>
        </notes>
      </species>
      <species id="M_C00882_c" name="3&apos;-Dephospho-CoA" compartment="c" hasOnlySubstanceUnits="false" boundaryCondition="false" constant="false">
        <notes>
          <body xmlns="http://www.w3.org/1999/xhtml">
            <p>FORMULA: C21H33N7O13P2S</p>
            <p>CHARGE: 0</p>
          </body>
        </notes>
      </species>
      <species id="M_C03360_c" name="4-Nitrophenyl phosphate" compartment="c" hasOnlySubstanceUnits="false" boundaryCondition="false" constant="false">
        <notes>
          <body xmlns="http://www.w3.org/1999/xhtml">
            <p>FORMULA: C6H4NO6P</p>
            <p>CHARGE: 0</p>
          </body>
        </notes>
      </species>
      <species id="M_C00870_c" name="4-Hydroxynitrobenzene" compartment="c" hasOnlySubstanceUnits="false" boundaryCondition="false" constant="false">
        <notes>
          <body xmlns="http://www.w3.org/1999/xhtml">
            <p>FORMULA: C6H5NO3</p>
            <p>CHARGE: 0</p>
          </body>
        </notes>
      </species>
      <species id="M_C00864_c" name="Pantothenate" compartment="c" hasOnlySubstanceUnits="false" boundaryCondition="false" constant="false">
        <notes>
          <body xmlns="http://www.w3.org/1999/xhtml">
            <p>FORMULA: C9H16NO5</p>
            <p>CHARGE: 0</p>
          </body>
        </notes>
      </species>
      <species id="M_C00860_c" name="L-Histidinol" compartment="c" hasOnlySubstanceUnits="false" boundaryCondition="false" constant="false">
        <notes>
          <body xmlns="http://www.w3.org/1999/xhtml">
            <p>FORMULA: C6H12N3O</p>
            <p>CHARGE: 0</p>
          </body>
        </notes>
      </species>
      <species id="M_C01929_c" name="Histidinal" compartment="c" hasOnlySubstanceUnits="false" boundaryCondition="false" constant="false">
        <notes>
          <body xmlns="http://www.w3.org/1999/xhtml">
            <p>FORMULA: C6H10N3O</p>
            <p>CHARGE: 0</p>
          </body>
        </notes>
      </species>
      <species id="M_C00857_c" name="Deamido-NAD" compartment="c" hasOnlySubstanceUnits="false" boundaryCondition="false" constant="false">
        <notes>
          <body xmlns="http://www.w3.org/1999/xhtml">
            <p>FORMULA: C21H25N6O15P2</p>
            <p>CHARGE: 0</p>
          </body>
        </notes>
      </species>
      <species id="M_C02823_c" name="Cyanocobalamin" compartment="c" hasOnlySubstanceUnits="false" boundaryCondition="false" constant="false">
        <notes>
          <body xmlns="http://www.w3.org/1999/xhtml">
            <p>FORMULA: C63H88CoN14O14P</p>
            <p>CHARGE: 0</p>
          </body>
        </notes>
      </species>
      <species id="M_C00177_c" name="Cyanide" compartment="c" hasOnlySubstanceUnits="false" boundaryCondition="false" constant="false">
        <notes>
          <body xmlns="http://www.w3.org/1999/xhtml">
            <p>FORMULA: CN-</p>
            <p>CHARGE: 0</p>
          </body>
        </notes>
      </species>
      <species id="M_C00853_c" name="Cob(I)alamin;" compartment="c" hasOnlySubstanceUnits="false" boundaryCondition="false" constant="false">
        <notes>
          <body xmlns="http://www.w3.org/1999/xhtml">
            <p>FORMULA: C62H88CoN13O14P</p>
            <p>CHARGE: 0</p>
          </body>
        </notes>
      </species>
      <species id="M_C08325_c" name="Amygdalin" compartment="c" hasOnlySubstanceUnits="false" boundaryCondition="false" constant="false">
        <notes>
          <body xmlns="http://www.w3.org/1999/xhtml">
            <p>FORMULA: C20H27NO11</p>
            <p>CHARGE: 0</p>
          </body>
        </notes>
      </species>
      <species id="M_C00031_c" name="D-Glucose" compartment="c" hasOnlySubstanceUnits="false" boundaryCondition="false" constant="false">
        <notes>
          <body xmlns="http://www.w3.org/1999/xhtml">
            <p>FORMULA: C6H12O6</p>
            <p>CHARGE: 0</p>
          </body>
        </notes>
      </species>
      <species id="M_C00844_c" name="Prunasin" compartment="c" hasOnlySubstanceUnits="false" boundaryCondition="false" constant="false">
        <notes>
          <body xmlns="http://www.w3.org/1999/xhtml">
            <p>FORMULA: C14H17NO6</p>
            <p>CHARGE: 0</p>
          </body>
        </notes>
      </species>
      <species id="M_C00831_c" name="Pantetheine" compartment="c" hasOnlySubstanceUnits="false" boundaryCondition="false" constant="false">
        <notes>
          <body xmlns="http://www.w3.org/1999/xhtml">
            <p>FORMULA: C11H22N2O4S</p>
            <p>CHARGE: 0</p>
          </body>
        </notes>
      </species>
      <species id="M_C05819_c" name="Reduced vitamin K2" compartment="c" hasOnlySubstanceUnits="false" boundaryCondition="false" constant="false">
        <notes>
          <body xmlns="http://www.w3.org/1999/xhtml">
            <p>FORMULA: C16H18O2(C5H8)n</p>
            <p>CHARGE: 0</p>
          </body>
        </notes>
      </species>
      <species id="M_C00810_c" name="(R)-3-Hydroxybutan-2-one" compartment="c" hasOnlySubstanceUnits="false" boundaryCondition="false" constant="false">
        <notes>
          <body xmlns="http://www.w3.org/1999/xhtml">
            <p>FORMULA: C4H8O2</p>
            <p>CHARGE: 0</p>
          </body>
        </notes>
      </species>
      <species id="M_C00791_c" name="Creatinine" compartment="c" hasOnlySubstanceUnits="false" boundaryCondition="false" constant="false">
        <notes>
          <body xmlns="http://www.w3.org/1999/xhtml">
            <p>FORMULA: C4H7N3O</p>
            <p>CHARGE: 0</p>
          </body>
        </notes>
      </species>
      <species id="M_C02565_c" name="N-Methylimidazolidine-2,4-dione" compartment="c" hasOnlySubstanceUnits="false" boundaryCondition="false" constant="false">
        <notes>
          <body xmlns="http://www.w3.org/1999/xhtml">
            <p>FORMULA: C4H6N2O2</p>
            <p>CHARGE: 0</p>
          </body>
        </notes>
      </species>
      <species id="M_C03428_c" name="Presqualene diphosphate" compartment="c" hasOnlySubstanceUnits="false" boundaryCondition="false" constant="false">
        <notes>
          <body xmlns="http://www.w3.org/1999/xhtml">
            <p>FORMULA: C30H49O7P2</p>
            <p>CHARGE: 0</p>
          </body>
        </notes>
      </species>
      <species id="M_C00750_c" name="Spermine" compartment="c" hasOnlySubstanceUnits="false" boundaryCondition="false" constant="false">
        <notes>
          <body xmlns="http://www.w3.org/1999/xhtml">
            <p>FORMULA: C10H30N4</p>
            <p>CHARGE: 0</p>
          </body>
        </notes>
      </species>
      <species id="M_C14818_c" name="Ferrous ion;" compartment="c" hasOnlySubstanceUnits="false" boundaryCondition="false" constant="false">
        <notes>
          <body xmlns="http://www.w3.org/1999/xhtml">
            <p>FORMULA: Fe</p>
            <p>CHARGE: 0</p>
          </body>
        </notes>
      </species>
      <species id="M_C00748_c" name="Siroheme" compartment="c" hasOnlySubstanceUnits="false" boundaryCondition="false" constant="false">
        <notes>
          <body xmlns="http://www.w3.org/1999/xhtml">
            <p>FORMULA: C42H36FeN4O16</p>
            <p>CHARGE: 0</p>
          </body>
        </notes>
      </species>
      <species id="M_C00692_c" name="UDP-N-acetyl-alpha-D-muramoyl-L-alanyl-D-glutamate" compartment="c" hasOnlySubstanceUnits="false" boundaryCondition="false" constant="false">
        <notes>
          <body xmlns="http://www.w3.org/1999/xhtml">
            <p>FORMULA: C28H39N5O23P2</p>
            <p>CHARGE: 0</p>
          </body>
        </notes>
      </species>
      <species id="M_C00680_c" name="Meso-Diaminoheptanedioate" compartment="c" hasOnlySubstanceUnits="false" boundaryCondition="false" constant="false">
        <notes>
          <body xmlns="http://www.w3.org/1999/xhtml">
            <p>FORMULA: C7H14N2O4</p>
            <p>CHARGE: 0</p>
          </body>
        </notes>
      </species>
      <species id="M_C00217_c" name="D-Glutamic acid" compartment="c" hasOnlySubstanceUnits="false" boundaryCondition="false" constant="false">
        <notes>
          <body xmlns="http://www.w3.org/1999/xhtml">
            <p>FORMULA: C5H8NO4</p>
            <p>CHARGE: 0</p>
          </body>
        </notes>
      </species>
      <species id="M_C03319_c" name="DTDP-beta-L-rhamnose" compartment="c" hasOnlySubstanceUnits="false" boundaryCondition="false" constant="false">
        <notes>
          <body xmlns="http://www.w3.org/1999/xhtml">
            <p>FORMULA: C16H26N2O15P2</p>
            <p>CHARGE: 0</p>
          </body>
        </notes>
      </species>
      <species id="M_C00668_c" name="alpha-D-Glucose 6-phosphate" compartment="c" hasOnlySubstanceUnits="false" boundaryCondition="false" constant="false">
        <notes>
          <body xmlns="http://www.w3.org/1999/xhtml">
            <p>FORMULA: C6H11O9P</p>
            <p>CHARGE: 0</p>
          </body>
        </notes>
      </species>
      <species id="M_C00666_c" name="LL-2,6-Diaminopimelic acid" compartment="c" hasOnlySubstanceUnits="false" boundaryCondition="false" constant="false">
        <notes>
          <body xmlns="http://www.w3.org/1999/xhtml">
            <p>FORMULA: C7H14N2O4</p>
            <p>CHARGE: 0</p>
          </body>
        </notes>
      </species>
      <species id="M_C00042_c" name="Succinic acid" compartment="c" hasOnlySubstanceUnits="false" boundaryCondition="false" constant="false">
        <notes>
          <body xmlns="http://www.w3.org/1999/xhtml">
            <p>FORMULA: C4H4O4</p>
            <p>CHARGE: 0</p>
          </body>
        </notes>
      </species>
      <species id="M_C00078_c" name="Tryptophan" compartment="c" hasOnlySubstanceUnits="false" boundaryCondition="false" constant="false">
        <notes>
          <body xmlns="http://www.w3.org/1999/xhtml">
            <p>FORMULA: C11H12N2O2</p>
            <p>CHARGE: 0</p>
          </body>
        </notes>
      </species>
      <species id="M_C00700_c" name="Xanthosine 5&apos;-triphosphate" compartment="c" hasOnlySubstanceUnits="false" boundaryCondition="false" constant="false">
        <notes>
          <body xmlns="http://www.w3.org/1999/xhtml">
            <p>FORMULA: C10H15N4O15P3</p>
            <p>CHARGE: 0</p>
          </body>
        </notes>
      </species>
      <species id="M_C00655_c" name="(9-D-Ribosylxanthine)-5&apos;-phosphate" compartment="c" hasOnlySubstanceUnits="false" boundaryCondition="false" constant="false">
        <notes>
          <body xmlns="http://www.w3.org/1999/xhtml">
            <p>FORMULA: C10H11N4O9P</p>
            <p>CHARGE: 0</p>
          </body>
        </notes>
      </species>
      <species id="M_C01762_c" name="Xanthosine" compartment="c" hasOnlySubstanceUnits="false" boundaryCondition="false" constant="false">
        <notes>
          <body xmlns="http://www.w3.org/1999/xhtml">
            <p>FORMULA: C10H12N4O6</p>
            <p>CHARGE: 0</p>
          </body>
        </notes>
      </species>
      <species id="M_C00624_c" name="N-Acetyl-L-glutamic acid" compartment="c" hasOnlySubstanceUnits="false" boundaryCondition="false" constant="false">
        <notes>
          <body xmlns="http://www.w3.org/1999/xhtml">
            <p>FORMULA: C7H9NO5</p>
            <p>CHARGE: 0</p>
          </body>
        </notes>
      </species>
      <species id="M_C00606_c" name="3-Sulfino-L-alanine" compartment="c" hasOnlySubstanceUnits="false" boundaryCondition="false" constant="false">
        <notes>
          <body xmlns="http://www.w3.org/1999/xhtml">
            <p>FORMULA: C3H7NO4S</p>
            <p>CHARGE: 0</p>
          </body>
        </notes>
      </species>
      <species id="M_C05527_c" name="3-Sulfinylpyruvate" compartment="c" hasOnlySubstanceUnits="false" boundaryCondition="false" constant="false">
        <notes>
          <body xmlns="http://www.w3.org/1999/xhtml">
            <p>FORMULA: C3H3O5S</p>
            <p>CHARGE: 0</p>
          </body>
        </notes>
      </species>
      <species id="M_C01094_c" name="D-Fructose 1-phosphate" compartment="c" hasOnlySubstanceUnits="false" boundaryCondition="false" constant="false">
        <notes>
          <body xmlns="http://www.w3.org/1999/xhtml">
            <p>FORMULA: C6H11O9P</p>
            <p>CHARGE: 0</p>
          </body>
        </notes>
      </species>
      <species id="M_C00577_c" name="D-Glyceraldehyde" compartment="c" hasOnlySubstanceUnits="false" boundaryCondition="false" constant="false">
        <notes>
          <body xmlns="http://www.w3.org/1999/xhtml">
            <p>FORMULA: C3H6O3</p>
            <p>CHARGE: 0</p>
          </body>
        </notes>
      </species>
      <species id="M_C00561_c" name="Mandelonitrile" compartment="c" hasOnlySubstanceUnits="false" boundaryCondition="false" constant="false">
        <notes>
          <body xmlns="http://www.w3.org/1999/xhtml">
            <p>FORMULA: C8H7NO</p>
            <p>CHARGE: 0</p>
          </body>
        </notes>
      </species>
      <species id="M_C00556_c" name="Benzylalcohol" compartment="c" hasOnlySubstanceUnits="false" boundaryCondition="false" constant="false">
        <notes>
          <body xmlns="http://www.w3.org/1999/xhtml">
            <p>FORMULA: C7H8O</p>
            <p>CHARGE: 0</p>
          </body>
        </notes>
      </species>
      <species id="M_C07086_c" name="Benzeneacetic acid" compartment="c" hasOnlySubstanceUnits="false" boundaryCondition="false" constant="false">
        <notes>
          <body xmlns="http://www.w3.org/1999/xhtml">
            <p>FORMULA: C8H8O2</p>
            <p>CHARGE: 0</p>
          </body>
        </notes>
      </species>
      <species id="M_C00582_c" name="Phenylacetyl-CoA" compartment="c" hasOnlySubstanceUnits="false" boundaryCondition="false" constant="false">
        <notes>
          <body xmlns="http://www.w3.org/1999/xhtml">
            <p>FORMULA: C29H38N7O17P3S</p>
            <p>CHARGE: 0</p>
          </body>
        </notes>
      </species>
      <species id="M_C03451_c" name="S-D-Lactoylglutathione" compartment="c" hasOnlySubstanceUnits="false" boundaryCondition="false" constant="false">
        <notes>
          <body xmlns="http://www.w3.org/1999/xhtml">
            <p>FORMULA: C13H20N3O8S</p>
            <p>CHARGE: 0</p>
          </body>
        </notes>
      </species>
      <species id="M_C00546_c" name="2-Oxopropanal" compartment="c" hasOnlySubstanceUnits="false" boundaryCondition="false" constant="false">
        <notes>
          <body xmlns="http://www.w3.org/1999/xhtml">
            <p>FORMULA: C3H4O2</p>
            <p>CHARGE: 0</p>
          </body>
        </notes>
      </species>
      <species id="M_C00526_c" name="2&apos;-Deoxyuridine" compartment="c" hasOnlySubstanceUnits="false" boundaryCondition="false" constant="false">
        <notes>
          <body xmlns="http://www.w3.org/1999/xhtml">
            <p>FORMULA: C9H12N2O5</p>
            <p>CHARGE: 0</p>
          </body>
        </notes>
      </species>
      <species id="M_C00106_c" name="Uracil" compartment="c" hasOnlySubstanceUnits="false" boundaryCondition="false" constant="false">
        <notes>
          <body xmlns="http://www.w3.org/1999/xhtml">
            <p>FORMULA: C4H4N2O2</p>
            <p>CHARGE: 0</p>
          </body>
        </notes>
      </species>
      <species id="M_C00672_c" name="2-Deoxy-alpha-D-ribose 1-phosphate" compartment="c" hasOnlySubstanceUnits="false" boundaryCondition="false" constant="false">
        <notes>
          <body xmlns="http://www.w3.org/1999/xhtml">
            <p>FORMULA: C5H9O7P</p>
            <p>CHARGE: 0</p>
          </body>
        </notes>
      </species>
      <species id="M_C00522_c" name="Pantoic acid" compartment="c" hasOnlySubstanceUnits="false" boundaryCondition="false" constant="false">
        <notes>
          <body xmlns="http://www.w3.org/1999/xhtml">
            <p>FORMULA: C6H11O4</p>
            <p>CHARGE: 0</p>
          </body>
        </notes>
      </species>
      <species id="M_C00099_c" name="Beta-Alanine" compartment="c" hasOnlySubstanceUnits="false" boundaryCondition="false" constant="false">
        <notes>
          <body xmlns="http://www.w3.org/1999/xhtml">
            <p>FORMULA: C3H7NO2</p>
            <p>CHARGE: 0</p>
          </body>
        </notes>
      </species>
      <species id="M_C00966_c" name="2-Dehydropantoate" compartment="c" hasOnlySubstanceUnits="false" boundaryCondition="false" constant="false">
        <notes>
          <body xmlns="http://www.w3.org/1999/xhtml">
            <p>FORMULA: C6H9O4</p>
            <p>CHARGE: 0</p>
          </body>
        </notes>
      </species>
      <species id="M_C00506_c" name="3-Sulfoalanine" compartment="c" hasOnlySubstanceUnits="false" boundaryCondition="false" constant="false">
        <notes>
          <body xmlns="http://www.w3.org/1999/xhtml">
            <p>FORMULA: C3H6NO5S</p>
            <p>CHARGE: 0</p>
          </body>
        </notes>
      </species>
      <species id="M_C00182_c" name="Glycogen" compartment="c" hasOnlySubstanceUnits="false" boundaryCondition="false" constant="false">
        <notes>
          <body xmlns="http://www.w3.org/1999/xhtml">
            <p>FORMULA: C6H12O6</p>
            <p>CHARGE: 0</p>
          </body>
        </notes>
      </species>
      <species id="M_C00493_c" name="Shikimic acid" compartment="c" hasOnlySubstanceUnits="false" boundaryCondition="false" constant="false">
        <notes>
          <body xmlns="http://www.w3.org/1999/xhtml">
            <p>FORMULA: C7H9O5</p>
            <p>CHARGE: 0</p>
          </body>
        </notes>
      </species>
      <species id="M_C00491_c" name="L-Cystine" compartment="c" hasOnlySubstanceUnits="false" boundaryCondition="false" constant="false">
        <notes>
          <body xmlns="http://www.w3.org/1999/xhtml">
            <p>FORMULA: C6H10N2O4S2</p>
            <p>CHARGE: 0</p>
          </body>
        </notes>
      </species>
      <species id="M_C01962_c" name="S-Mercapto-L-cysteine" compartment="c" hasOnlySubstanceUnits="false" boundaryCondition="false" constant="false">
        <notes>
          <body xmlns="http://www.w3.org/1999/xhtml">
            <p>FORMULA: C3H7NO2S2</p>
            <p>CHARGE: 0</p>
          </body>
        </notes>
      </species>
      <species id="M_C00490_c" name="Itaconate" compartment="c" hasOnlySubstanceUnits="false" boundaryCondition="false" constant="false">
        <notes>
          <body xmlns="http://www.w3.org/1999/xhtml">
            <p>FORMULA: C5H4O4</p>
            <p>CHARGE: 0</p>
          </body>
        </notes>
      </species>
      <species id="M_C00531_c" name="Itaconyl-CoA" compartment="c" hasOnlySubstanceUnits="false" boundaryCondition="false" constant="false">
        <notes>
          <body xmlns="http://www.w3.org/1999/xhtml">
            <p>FORMULA: C26H39N7O19P3S</p>
            <p>CHARGE: 0</p>
          </body>
        </notes>
      </species>
      <species id="M_C03273_c" name="5-Oxopentanoate" compartment="c" hasOnlySubstanceUnits="false" boundaryCondition="false" constant="false">
        <notes>
          <body xmlns="http://www.w3.org/1999/xhtml">
            <p>FORMULA: C5H7O3</p>
            <p>CHARGE: 0</p>
          </body>
        </notes>
      </species>
      <species id="M_C00489_c" name="Glutarate" compartment="c" hasOnlySubstanceUnits="false" boundaryCondition="false" constant="false">
        <notes>
          <body xmlns="http://www.w3.org/1999/xhtml">
            <p>FORMULA: C5H6O4</p>
            <p>CHARGE: 0</p>
          </body>
        </notes>
      </species>
      <species id="M_C00463_c" name="Indole" compartment="c" hasOnlySubstanceUnits="false" boundaryCondition="false" constant="false">
        <notes>
          <body xmlns="http://www.w3.org/1999/xhtml">
            <p>FORMULA: C8H7N</p>
            <p>CHARGE: 0</p>
          </body>
        </notes>
      </species>
      <species id="M_C01346_c" name="2&apos;-Deoxyuridine 5&apos;-diphosphate" compartment="c" hasOnlySubstanceUnits="false" boundaryCondition="false" constant="false">
        <notes>
          <body xmlns="http://www.w3.org/1999/xhtml">
            <p>FORMULA: C9H11N2O11P2</p>
            <p>CHARGE: 0</p>
          </body>
        </notes>
      </species>
      <species id="M_C00460_c" name="2&apos;-Deoxyuridine 5&apos;-triphosphate" compartment="c" hasOnlySubstanceUnits="false" boundaryCondition="false" constant="false">
        <notes>
          <body xmlns="http://www.w3.org/1999/xhtml">
            <p>FORMULA: C9H11N2O14P3</p>
            <p>CHARGE: 0</p>
          </body>
        </notes>
      </species>
      <species id="M_C00459_c" name="Deoxythymidine 5&apos;-triphosphate" compartment="c" hasOnlySubstanceUnits="false" boundaryCondition="false" constant="false">
        <notes>
          <body xmlns="http://www.w3.org/1999/xhtml">
            <p>FORMULA: C10H17N2O14P3</p>
            <p>CHARGE: 0</p>
          </body>
        </notes>
      </species>
      <species id="M_C00705_c" name="2&apos;-Deoxycytidine 5&apos;-diphosphate" compartment="c" hasOnlySubstanceUnits="false" boundaryCondition="false" constant="false">
        <notes>
          <body xmlns="http://www.w3.org/1999/xhtml">
            <p>FORMULA: C9H12N3O10P2</p>
            <p>CHARGE: 0</p>
          </body>
        </notes>
      </species>
      <species id="M_C00458_c" name="2&apos;-Deoxycytidine 5&apos;-triphosphate" compartment="c" hasOnlySubstanceUnits="false" boundaryCondition="false" constant="false">
        <notes>
          <body xmlns="http://www.w3.org/1999/xhtml">
            <p>FORMULA: C9H12N3O13P3</p>
            <p>CHARGE: 0</p>
          </body>
        </notes>
      </species>
      <species id="M_C00455_c" name="beta-Nicotinamide mononucleotide" compartment="c" hasOnlySubstanceUnits="false" boundaryCondition="false" constant="false">
        <notes>
          <body xmlns="http://www.w3.org/1999/xhtml">
            <p>FORMULA: C11H14N2O8P</p>
            <p>CHARGE: 0</p>
          </body>
        </notes>
      </species>
      <species id="M_C03150_c" name="N-Ribosylnicotinamide" compartment="c" hasOnlySubstanceUnits="false" boundaryCondition="false" constant="false">
        <notes>
          <body xmlns="http://www.w3.org/1999/xhtml">
            <p>FORMULA: C11H15N2O5</p>
            <p>CHARGE: 0</p>
          </body>
        </notes>
      </species>
      <species id="M_C03479_c" name="Folinic acid" compartment="c" hasOnlySubstanceUnits="false" boundaryCondition="false" constant="false">
        <notes>
          <body xmlns="http://www.w3.org/1999/xhtml">
            <p>FORMULA: C20H21N7O7</p>
            <p>CHARGE: 0</p>
          </body>
        </notes>
      </species>
      <species id="M_C03082_c" name="4-Phospho-L-aspartate" compartment="c" hasOnlySubstanceUnits="false" boundaryCondition="false" constant="false">
        <notes>
          <body xmlns="http://www.w3.org/1999/xhtml">
            <p>FORMULA: C4H6NO7P</p>
            <p>CHARGE: 0</p>
          </body>
        </notes>
      </species>
      <species id="M_C00437_c" name="N2-Acetyl-L-ornithine" compartment="c" hasOnlySubstanceUnits="false" boundaryCondition="false" constant="false">
        <notes>
          <body xmlns="http://www.w3.org/1999/xhtml">
            <p>FORMULA: C7H14N2O3</p>
            <p>CHARGE: 0</p>
          </body>
        </notes>
      </species>
      <species id="M_C00077_c" name="L-Ornithine" compartment="c" hasOnlySubstanceUnits="false" boundaryCondition="false" constant="false">
        <notes>
          <body xmlns="http://www.w3.org/1999/xhtml">
            <p>FORMULA: C5H13N2O2</p>
            <p>CHARGE: 0</p>
          </body>
        </notes>
      </species>
      <species id="M_C03741_c" name="L-Glutamate 1-semialdehyde" compartment="c" hasOnlySubstanceUnits="false" boundaryCondition="false" constant="false">
        <notes>
          <body xmlns="http://www.w3.org/1999/xhtml">
            <p>FORMULA: C5H9NO3</p>
            <p>CHARGE: 0</p>
          </body>
        </notes>
      </species>
      <species id="M_C00430_c" name="5-Amino-4-oxovaleric acid" compartment="c" hasOnlySubstanceUnits="false" boundaryCondition="false" constant="false">
        <notes>
          <body xmlns="http://www.w3.org/1999/xhtml">
            <p>FORMULA: C5H9NO3</p>
            <p>CHARGE: 0</p>
          </body>
        </notes>
      </species>
      <species id="M_C00040_c" name="Acyl coenzyme A" compartment="c" hasOnlySubstanceUnits="false" boundaryCondition="false" constant="false">
        <notes>
          <body xmlns="http://www.w3.org/1999/xhtml">
            <p>FORMULA: C22H35N7O17P3SR</p>
            <p>CHARGE: 0</p>
          </body>
        </notes>
      </species>
      <species id="M_C00416_c" name="Phosphatidic acid" compartment="c" hasOnlySubstanceUnits="false" boundaryCondition="false" constant="false">
        <notes>
          <body xmlns="http://www.w3.org/1999/xhtml">
            <p>FORMULA: C5H5O8PR2</p>
            <p>CHARGE: 0</p>
          </body>
        </notes>
      </species>
      <species id="M_C00641_c" name="L-1,2-Diacylglycerol" compartment="c" hasOnlySubstanceUnits="false" boundaryCondition="false" constant="false">
        <notes>
          <body xmlns="http://www.w3.org/1999/xhtml">
            <p>FORMULA: C5H3O5R2</p>
            <p>CHARGE: 0</p>
          </body>
        </notes>
      </species>
      <species id="M_C00415_c" name="Dihydrofolic acid" compartment="c" hasOnlySubstanceUnits="false" boundaryCondition="false" constant="false">
        <notes>
          <body xmlns="http://www.w3.org/1999/xhtml">
            <p>FORMULA: C19H19N7O6</p>
            <p>CHARGE: 0</p>
          </body>
        </notes>
      </species>
      <species id="M_C00504_c" name="Folic acid" compartment="c" hasOnlySubstanceUnits="false" boundaryCondition="false" constant="false">
        <notes>
          <body xmlns="http://www.w3.org/1999/xhtml">
            <p>FORMULA: C19H17N7O6</p>
            <p>CHARGE: 0</p>
          </body>
        </notes>
      </species>
      <species id="M_C00407_c" name="L-Isoleucine" compartment="c" hasOnlySubstanceUnits="false" boundaryCondition="false" constant="false">
        <notes>
          <body xmlns="http://www.w3.org/1999/xhtml">
            <p>FORMULA: C6H13NO2</p>
            <p>CHARGE: 0</p>
          </body>
        </notes>
      </species>
      <species id="M_C15602_c" name="Quinone" compartment="c" hasOnlySubstanceUnits="false" boundaryCondition="false" constant="false">
        <notes>
          <body xmlns="http://www.w3.org/1999/xhtml">
            <p>FORMULA: C6H4O2</p>
            <p>CHARGE: 0</p>
          </body>
        </notes>
      </species>
      <species id="M_C15603_c" name="Reduced quinone" compartment="c" hasOnlySubstanceUnits="false" boundaryCondition="false" constant="false">
        <notes>
          <body xmlns="http://www.w3.org/1999/xhtml">
            <p>FORMULA: C6H6O2</p>
            <p>CHARGE: 0</p>
          </body>
        </notes>
      </species>
      <species id="M_C00390_c" name="Ubiquinol" compartment="c" hasOnlySubstanceUnits="false" boundaryCondition="false" constant="false">
        <notes>
          <body xmlns="http://www.w3.org/1999/xhtml">
            <p>FORMULA: C14H20O4(C5H8)8</p>
            <p>CHARGE: 0</p>
          </body>
        </notes>
      </species>
      <species id="M_C00385_c" name="Xanthine" compartment="c" hasOnlySubstanceUnits="false" boundaryCondition="false" constant="false">
        <notes>
          <body xmlns="http://www.w3.org/1999/xhtml">
            <p>FORMULA: C5H4N4O2</p>
            <p>CHARGE: 0</p>
          </body>
        </notes>
      </species>
      <species id="M_C00718_c" name="1,4-alpha-D-Glucan" compartment="c" hasOnlySubstanceUnits="false" boundaryCondition="false" constant="false">
        <notes>
          <body xmlns="http://www.w3.org/1999/xhtml">
            <p>FORMULA: C6H12O6</p>
            <p>CHARGE: 0</p>
          </body>
        </notes>
      </species>
      <species id="M_C00365_c" name="Deoxyuridylic acid" compartment="c" hasOnlySubstanceUnits="false" boundaryCondition="false" constant="false">
        <notes>
          <body xmlns="http://www.w3.org/1999/xhtml">
            <p>FORMULA: C9H11N2O8P</p>
            <p>CHARGE: 0</p>
          </body>
        </notes>
      </species>
      <species id="M_C00364_c" name="Thymidylate" compartment="c" hasOnlySubstanceUnits="false" boundaryCondition="false" constant="false">
        <notes>
          <body xmlns="http://www.w3.org/1999/xhtml">
            <p>FORMULA: C10H13N2O8P</p>
            <p>CHARGE: 0</p>
          </body>
        </notes>
      </species>
      <species id="M_C00363_c" name="Deoxythymidine 5&apos;-diphosphate" compartment="c" hasOnlySubstanceUnits="false" boundaryCondition="false" constant="false">
        <notes>
          <body xmlns="http://www.w3.org/1999/xhtml">
            <p>FORMULA: C10H13N2O11P2</p>
            <p>CHARGE: 0</p>
          </body>
        </notes>
      </species>
      <species id="M_C00362_c" name="Deoxyguanosine monophosphate" compartment="c" hasOnlySubstanceUnits="false" boundaryCondition="false" constant="false">
        <notes>
          <body xmlns="http://www.w3.org/1999/xhtml">
            <p>FORMULA: C10H12N5O7P</p>
            <p>CHARGE: 0</p>
          </body>
        </notes>
      </species>
      <species id="M_C00361_c" name="2&apos;-Deoxyguanosine 5&apos;-diphosphate" compartment="c" hasOnlySubstanceUnits="false" boundaryCondition="false" constant="false">
        <notes>
          <body xmlns="http://www.w3.org/1999/xhtml">
            <p>FORMULA: C10H12N5O10P2</p>
            <p>CHARGE: 0</p>
          </body>
        </notes>
      </species>
      <species id="M_C00360_c" name="Deoxyadenosine monophosphate" compartment="c" hasOnlySubstanceUnits="false" boundaryCondition="false" constant="false">
        <notes>
          <body xmlns="http://www.w3.org/1999/xhtml">
            <p>FORMULA: C10H12N5O6P</p>
            <p>CHARGE: 0</p>
          </body>
        </notes>
      </species>
      <species id="M_C00559_c" name="2&apos;-Deoxyadenosine" compartment="c" hasOnlySubstanceUnits="false" boundaryCondition="false" constant="false">
        <notes>
          <body xmlns="http://www.w3.org/1999/xhtml">
            <p>FORMULA: C10H13N5O3</p>
            <p>CHARGE: 0</p>
          </body>
        </notes>
      </species>
      <species id="M_C00352_c" name="D-Glucosamine phosphate" compartment="c" hasOnlySubstanceUnits="false" boundaryCondition="false" constant="false">
        <notes>
          <body xmlns="http://www.w3.org/1999/xhtml">
            <p>FORMULA: C6H13NO8P</p>
            <p>CHARGE: 0</p>
          </body>
        </notes>
      </species>
      <species id="M_C00350_c" name="L-1-Phosphatidylethanolamine" compartment="c" hasOnlySubstanceUnits="false" boundaryCondition="false" constant="false">
        <notes>
          <body xmlns="http://www.w3.org/1999/xhtml">
            <p>FORMULA: C7H12NO8PR2</p>
            <p>CHARGE: 0</p>
          </body>
        </notes>
      </species>
      <species id="M_C02737_c" name="Phosphatidylserine" compartment="c" hasOnlySubstanceUnits="false" boundaryCondition="false" constant="false">
        <notes>
          <body xmlns="http://www.w3.org/1999/xhtml">
            <p>FORMULA: C8H12NO10PR2</p>
            <p>CHARGE: 0</p>
          </body>
        </notes>
      </species>
      <species id="M_C00344_c" name="Phosphatidylglycerol" compartment="c" hasOnlySubstanceUnits="false" boundaryCondition="false" constant="false">
        <notes>
          <body xmlns="http://www.w3.org/1999/xhtml">
            <p>FORMULA: C8H12O10PR2</p>
            <p>CHARGE: 0</p>
          </body>
        </notes>
      </species>
      <species id="M_C00269_c" name="CDP-diacylglycerol" compartment="c" hasOnlySubstanceUnits="false" boundaryCondition="false" constant="false">
        <notes>
          <body xmlns="http://www.w3.org/1999/xhtml">
            <p>FORMULA: C14H17N3O15P2R2</p>
            <p>CHARGE: 0</p>
          </body>
        </notes>
      </species>
      <species id="M_C05980_c" name="Diphosphatidylglycerol;" compartment="c" hasOnlySubstanceUnits="false" boundaryCondition="false" constant="false">
        <notes>
          <body xmlns="http://www.w3.org/1999/xhtml">
            <p>FORMULA: C13H16O17P2R4</p>
            <p>CHARGE: 0</p>
          </body>
        </notes>
      </species>
      <species id="M_C03892_c" name="Phosphatidylglycerophosphate" compartment="c" hasOnlySubstanceUnits="false" boundaryCondition="false" constant="false">
        <notes>
          <body xmlns="http://www.w3.org/1999/xhtml">
            <p>FORMULA: C8H11O13P2R2</p>
            <p>CHARGE: 0</p>
          </body>
        </notes>
      </species>
      <species id="M_C00342_c" name="Reduced thioredoxin" compartment="c" hasOnlySubstanceUnits="false" boundaryCondition="false" constant="false">
        <notes>
          <body xmlns="http://www.w3.org/1999/xhtml">
            <p>FORMULA: C10H14N4O4S2R4</p>
            <p>CHARGE: 0</p>
          </body>
        </notes>
      </species>
      <species id="M_C00343_c" name="Thioredoxin sulfide" compartment="c" hasOnlySubstanceUnits="false" boundaryCondition="false" constant="false">
        <notes>
          <body xmlns="http://www.w3.org/1999/xhtml">
            <p>FORMULA: C10H12N4O4S2R4</p>
            <p>CHARGE: 0</p>
          </body>
        </notes>
      </species>
      <species id="M_C00053_c" name="3&apos;-Phosphoadenylyl sulfate" compartment="c" hasOnlySubstanceUnits="false" boundaryCondition="false" constant="false">
        <notes>
          <body xmlns="http://www.w3.org/1999/xhtml">
            <p>FORMULA: C10H15N5O13P2S</p>
            <p>CHARGE: 0</p>
          </body>
        </notes>
      </species>
      <species id="M_C00054_c" name="Adenosine 3&apos;,5&apos;-bisphosphate" compartment="c" hasOnlySubstanceUnits="false" boundaryCondition="false" constant="false">
        <notes>
          <body xmlns="http://www.w3.org/1999/xhtml">
            <p>FORMULA: C10H11N5O10P2</p>
            <p>CHARGE: 0</p>
          </body>
        </notes>
      </species>
      <species id="M_C00206_c" name="2&apos;-Deoxyadenosine 5&apos;-diphosphate" compartment="c" hasOnlySubstanceUnits="false" boundaryCondition="false" constant="false">
        <notes>
          <body xmlns="http://www.w3.org/1999/xhtml">
            <p>FORMULA: C10H12N5O9P2</p>
            <p>CHARGE: 0</p>
          </body>
        </notes>
      </species>
      <species id="M_C00341_c" name="Geranyl diphosphate" compartment="c" hasOnlySubstanceUnits="false" boundaryCondition="false" constant="false">
        <notes>
          <body xmlns="http://www.w3.org/1999/xhtml">
            <p>FORMULA: C10H17O7P2</p>
            <p>CHARGE: 0</p>
          </body>
        </notes>
      </species>
      <species id="M_C00337_c" name="Dihydro-L-orotic acid" compartment="c" hasOnlySubstanceUnits="false" boundaryCondition="false" constant="false">
        <notes>
          <body xmlns="http://www.w3.org/1999/xhtml">
            <p>FORMULA: C5H5N2O4</p>
            <p>CHARGE: 0</p>
          </body>
        </notes>
      </species>
      <species id="M_C00438_c" name="N-Carbamoyl-L-aspartate" compartment="c" hasOnlySubstanceUnits="false" boundaryCondition="false" constant="false">
        <notes>
          <body xmlns="http://www.w3.org/1999/xhtml">
            <p>FORMULA: C5H6N2O5</p>
            <p>CHARGE: 0</p>
          </body>
        </notes>
      </species>
      <species id="M_C00331_c" name="Indolepyruvate" compartment="c" hasOnlySubstanceUnits="false" boundaryCondition="false" constant="false">
        <notes>
          <body xmlns="http://www.w3.org/1999/xhtml">
            <p>FORMULA: C11H8NO3</p>
            <p>CHARGE: 0</p>
          </body>
        </notes>
      </species>
      <species id="M_C00637_c" name="Indoleacetaldehyde" compartment="c" hasOnlySubstanceUnits="false" boundaryCondition="false" constant="false">
        <notes>
          <body xmlns="http://www.w3.org/1999/xhtml">
            <p>FORMULA: C10H9NO</p>
            <p>CHARGE: 0</p>
          </body>
        </notes>
      </species>
      <species id="M_C00330_c" name="Deoxyguanosine" compartment="c" hasOnlySubstanceUnits="false" boundaryCondition="false" constant="false">
        <notes>
          <body xmlns="http://www.w3.org/1999/xhtml">
            <p>FORMULA: C10H13N5O4</p>
            <p>CHARGE: 0</p>
          </body>
        </notes>
      </species>
      <species id="M_C03406_c" name="L-Arginosuccinic acid" compartment="c" hasOnlySubstanceUnits="false" boundaryCondition="false" constant="false">
        <notes>
          <body xmlns="http://www.w3.org/1999/xhtml">
            <p>FORMULA: C10H17N4O6</p>
            <p>CHARGE: 0</p>
          </body>
        </notes>
      </species>
      <species id="M_C00322_c" name="2-Oxoadipic acid" compartment="c" hasOnlySubstanceUnits="false" boundaryCondition="false" constant="false">
        <notes>
          <body xmlns="http://www.w3.org/1999/xhtml">
            <p>FORMULA: C6H6O5</p>
            <p>CHARGE: 0</p>
          </body>
        </notes>
      </species>
      <species id="M_C00527_c" name="Glutaryl-CoA" compartment="c" hasOnlySubstanceUnits="false" boundaryCondition="false" constant="false">
        <notes>
          <body xmlns="http://www.w3.org/1999/xhtml">
            <p>FORMULA: C26H37N7O19P3S</p>
            <p>CHARGE: 0</p>
          </body>
        </notes>
      </species>
      <species id="M_C01755_c" name="Thiocyanic acid" compartment="c" hasOnlySubstanceUnits="false" boundaryCondition="false" constant="false">
        <notes>
          <body xmlns="http://www.w3.org/1999/xhtml">
            <p>FORMULA: CNS</p>
            <p>CHARGE: 0</p>
          </body>
        </notes>
      </species>
      <species id="M_C00134_c" name="Butane-1,4-diamine" compartment="c" hasOnlySubstanceUnits="false" boundaryCondition="false" constant="false">
        <notes>
          <body xmlns="http://www.w3.org/1999/xhtml">
            <p>FORMULA: C4H14N2</p>
            <p>CHARGE: 0</p>
          </body>
        </notes>
      </species>
      <species id="M_C00311_c" name="Isocitric acid" compartment="c" hasOnlySubstanceUnits="false" boundaryCondition="false" constant="false">
        <notes>
          <body xmlns="http://www.w3.org/1999/xhtml">
            <p>FORMULA: C6H5O7</p>
            <p>CHARGE: 0</p>
          </body>
        </notes>
      </species>
      <species id="M_C00417_c" name="cis-Aconitic acid" compartment="c" hasOnlySubstanceUnits="false" boundaryCondition="false" constant="false">
        <notes>
          <body xmlns="http://www.w3.org/1999/xhtml">
            <p>FORMULA: C6H3O6</p>
            <p>CHARGE: 0</p>
          </body>
        </notes>
      </species>
      <species id="M_C05715_c" name="4-Amino-4-cyanobutanoic acid" compartment="c" hasOnlySubstanceUnits="false" boundaryCondition="false" constant="false">
        <notes>
          <body xmlns="http://www.w3.org/1999/xhtml">
            <p>FORMULA: C5H8N2O2</p>
            <p>CHARGE: 0</p>
          </body>
        </notes>
      </species>
      <species id="M_C00302_c" name="Glutaminic acid" compartment="c" hasOnlySubstanceUnits="false" boundaryCondition="false" constant="false">
        <notes>
          <body xmlns="http://www.w3.org/1999/xhtml">
            <p>FORMULA: C5H8NO4</p>
            <p>CHARGE: 0</p>
          </body>
        </notes>
      </species>
      <species id="M_C01103_c" name="Orotidine 5&apos;-phosphate;" compartment="c" hasOnlySubstanceUnits="false" boundaryCondition="false" constant="false">
        <notes>
          <body xmlns="http://www.w3.org/1999/xhtml">
            <p>FORMULA: C10H10N2O11P</p>
            <p>CHARGE: 0</p>
          </body>
        </notes>
      </species>
      <species id="M_C00295_c" name="Uracil-6-carboxylic acid" compartment="c" hasOnlySubstanceUnits="false" boundaryCondition="false" constant="false">
        <notes>
          <body xmlns="http://www.w3.org/1999/xhtml">
            <p>FORMULA: C5H3N2O4</p>
            <p>CHARGE: 0</p>
          </body>
        </notes>
      </species>
      <species id="M_C00286_c" name="Deoxyguanosine triphosphate" compartment="c" hasOnlySubstanceUnits="false" boundaryCondition="false" constant="false">
        <notes>
          <body xmlns="http://www.w3.org/1999/xhtml">
            <p>FORMULA: C10H12N5O13P3</p>
            <p>CHARGE: 0</p>
          </body>
        </notes>
      </species>
      <species id="M_C00231_c" name="D-Xylulose 5-phosphate" compartment="c" hasOnlySubstanceUnits="false" boundaryCondition="false" constant="false">
        <notes>
          <body xmlns="http://www.w3.org/1999/xhtml">
            <p>FORMULA: C5H9O8P</p>
            <p>CHARGE: 0</p>
          </body>
        </notes>
      </species>
      <species id="M_C00275_c" name="D-Mannose 6-phosphate" compartment="c" hasOnlySubstanceUnits="false" boundaryCondition="false" constant="false">
        <notes>
          <body xmlns="http://www.w3.org/1999/xhtml">
            <p>FORMULA: C6H11O9P</p>
            <p>CHARGE: 0</p>
          </body>
        </notes>
      </species>
      <species id="M_C00636_c" name="alpha-D-Mannose 1-phosphate" compartment="c" hasOnlySubstanceUnits="false" boundaryCondition="false" constant="false">
        <notes>
          <body xmlns="http://www.w3.org/1999/xhtml">
            <p>FORMULA: C6H11O9P</p>
            <p>CHARGE: 0</p>
          </body>
        </notes>
      </species>
      <species id="M_C00267_c" name="Alpha-D-Glucose" compartment="c" hasOnlySubstanceUnits="false" boundaryCondition="false" constant="false">
        <notes>
          <body xmlns="http://www.w3.org/1999/xhtml">
            <p>FORMULA: C6H12O6</p>
            <p>CHARGE: 0</p>
          </body>
        </notes>
      </species>
      <species id="M_C00263_c" name="L-Homoserine;" compartment="c" hasOnlySubstanceUnits="false" boundaryCondition="false" constant="false">
        <notes>
          <body xmlns="http://www.w3.org/1999/xhtml">
            <p>FORMULA: C4H9NO3</p>
            <p>CHARGE: 0</p>
          </body>
        </notes>
      </species>
      <species id="M_C01118_c" name="O-Succinylhomoserine" compartment="c" hasOnlySubstanceUnits="false" boundaryCondition="false" constant="false">
        <notes>
          <body xmlns="http://www.w3.org/1999/xhtml">
            <p>FORMULA: C8H12NO6</p>
            <p>CHARGE: 0</p>
          </body>
        </notes>
      </species>
      <species id="M_C01102_c" name="O-Phospho-L-homoserine" compartment="c" hasOnlySubstanceUnits="false" boundaryCondition="false" constant="false">
        <notes>
          <body xmlns="http://www.w3.org/1999/xhtml">
            <p>FORMULA: C4H8NO6P</p>
            <p>CHARGE: 0</p>
          </body>
        </notes>
      </species>
      <species id="M_C00256_c" name="D-Lactic acid" compartment="c" hasOnlySubstanceUnits="false" boundaryCondition="false" constant="false">
        <notes>
          <body xmlns="http://www.w3.org/1999/xhtml">
            <p>FORMULA: C3H5O3</p>
            <p>CHARGE: 0</p>
          </body>
        </notes>
      </species>
      <species id="M_C00254_c" name="Prephenic acid" compartment="c" hasOnlySubstanceUnits="false" boundaryCondition="false" constant="false">
        <notes>
          <body xmlns="http://www.w3.org/1999/xhtml">
            <p>FORMULA: C10H8O6</p>
            <p>CHARGE: 0</p>
          </body>
        </notes>
      </species>
      <species id="M_C01179_c" name="p-Hydroxyphenylpyruvic acid" compartment="c" hasOnlySubstanceUnits="false" boundaryCondition="false" constant="false">
        <notes>
          <body xmlns="http://www.w3.org/1999/xhtml">
            <p>FORMULA: C9H7O4</p>
            <p>CHARGE: 0</p>
          </body>
        </notes>
      </species>
      <species id="M_C00251_c" name="Chorismate" compartment="c" hasOnlySubstanceUnits="false" boundaryCondition="false" constant="false">
        <notes>
          <body xmlns="http://www.w3.org/1999/xhtml">
            <p>FORMULA: C10H8O6</p>
            <p>CHARGE: 0</p>
          </body>
        </notes>
      </species>
      <species id="M_C00579_c" name="Dihydrothioctamide" compartment="c" hasOnlySubstanceUnits="false" boundaryCondition="false" constant="false">
        <notes>
          <body xmlns="http://www.w3.org/1999/xhtml">
            <p>FORMULA: C8H17NOS2</p>
            <p>CHARGE: 0</p>
          </body>
        </notes>
      </species>
      <species id="M_C00248_c" name="Thioctic acid amide" compartment="c" hasOnlySubstanceUnits="false" boundaryCondition="false" constant="false">
        <notes>
          <body xmlns="http://www.w3.org/1999/xhtml">
            <p>FORMULA: C8H15NOS2</p>
            <p>CHARGE: 0</p>
          </body>
        </notes>
      </species>
      <species id="M_C00239_c" name="2&apos;-Deoxycytidine 5&apos;-monophosphate" compartment="c" hasOnlySubstanceUnits="false" boundaryCondition="false" constant="false">
        <notes>
          <body xmlns="http://www.w3.org/1999/xhtml">
            <p>FORMULA: C9H14N3O7P</p>
            <p>CHARGE: 0</p>
          </body>
        </notes>
      </species>
      <species id="M_C00881_c" name="Deoxycytidine" compartment="c" hasOnlySubstanceUnits="false" boundaryCondition="false" constant="false">
        <notes>
          <body xmlns="http://www.w3.org/1999/xhtml">
            <p>FORMULA: C9H13N3O4</p>
            <p>CHARGE: 0</p>
          </body>
        </notes>
      </species>
      <species id="M_C05928_c" name="(6R)-10-Formyltetrahydropteroyldiglutamate" compartment="c" hasOnlySubstanceUnits="false" boundaryCondition="false" constant="false">
        <notes>
          <body xmlns="http://www.w3.org/1999/xhtml">
            <p>FORMULA: C25H27N8O10</p>
            <p>CHARGE: 0</p>
          </body>
        </notes>
      </species>
      <species id="M_C00233_c" name="2-Oxoisocaproate" compartment="c" hasOnlySubstanceUnits="false" boundaryCondition="false" constant="false">
        <notes>
          <body xmlns="http://www.w3.org/1999/xhtml">
            <p>FORMULA: C6H9O3</p>
            <p>CHARGE: 0</p>
          </body>
        </notes>
      </species>
      <species id="M_C00117_c" name="Ribose 5-phosphate" compartment="c" hasOnlySubstanceUnits="false" boundaryCondition="false" constant="false">
        <notes>
          <body xmlns="http://www.w3.org/1999/xhtml">
            <p>FORMULA: C5H9O8P</p>
            <p>CHARGE: 0</p>
          </body>
        </notes>
      </species>
      <species id="M_C00083_c" name="Malonyl coenzyme A" compartment="c" hasOnlySubstanceUnits="false" boundaryCondition="false" constant="false">
        <notes>
          <body xmlns="http://www.w3.org/1999/xhtml">
            <p>FORMULA: C24H38N7O19P3S</p>
            <p>CHARGE: 0</p>
          </body>
        </notes>
      </species>
      <species id="M_C00227_c" name="Acetyl phosphate" compartment="c" hasOnlySubstanceUnits="false" boundaryCondition="false" constant="false">
        <notes>
          <body xmlns="http://www.w3.org/1999/xhtml">
            <p>FORMULA: C2H3O5P</p>
            <p>CHARGE: 0</p>
          </body>
        </notes>
      </species>
      <species id="M_C02265_c" name="D-Phenylalanine" compartment="c" hasOnlySubstanceUnits="false" boundaryCondition="false" constant="false">
        <notes>
          <body xmlns="http://www.w3.org/1999/xhtml">
            <p>FORMULA: C9H11NO2</p>
            <p>CHARGE: 0</p>
          </body>
        </notes>
      </species>
      <species id="M_C00166_c" name="2-Oxo-3-phenylpropanoate" compartment="c" hasOnlySubstanceUnits="false" boundaryCondition="false" constant="false">
        <notes>
          <body xmlns="http://www.w3.org/1999/xhtml">
            <p>FORMULA: C9H7O3</p>
            <p>CHARGE: 0</p>
          </body>
        </notes>
      </species>
      <species id="M_C00214_c" name="Thymidine" compartment="c" hasOnlySubstanceUnits="false" boundaryCondition="false" constant="false">
        <notes>
          <body xmlns="http://www.w3.org/1999/xhtml">
            <p>FORMULA: C10H14N2O5</p>
            <p>CHARGE: 0</p>
          </body>
        </notes>
      </species>
      <species id="M_C00178_c" name="Thymine" compartment="c" hasOnlySubstanceUnits="false" boundaryCondition="false" constant="false">
        <notes>
          <body xmlns="http://www.w3.org/1999/xhtml">
            <p>FORMULA: C5H6N2O2</p>
            <p>CHARGE: 0</p>
          </body>
        </notes>
      </species>
      <species id="M_C00631_c" name="2-Phospho-(R)-glycerate" compartment="c" hasOnlySubstanceUnits="false" boundaryCondition="false" constant="false">
        <notes>
          <body xmlns="http://www.w3.org/1999/xhtml">
            <p>FORMULA: C3H4O7P</p>
            <p>CHARGE: 0</p>
          </body>
        </notes>
      </species>
      <species id="M_C00258_c" name="Glyceric acid" compartment="c" hasOnlySubstanceUnits="false" boundaryCondition="false" constant="false">
        <notes>
          <body xmlns="http://www.w3.org/1999/xhtml">
            <p>FORMULA: C3H5O4</p>
            <p>CHARGE: 0</p>
          </body>
        </notes>
      </species>
      <species id="M_C00236_c" name="D-Glycerate 1,3-diphosphate" compartment="c" hasOnlySubstanceUnits="false" boundaryCondition="false" constant="false">
        <notes>
          <body xmlns="http://www.w3.org/1999/xhtml">
            <p>FORMULA: C3H4O10P2</p>
            <p>CHARGE: 0</p>
          </body>
        </notes>
      </species>
      <species id="M_C01233_c" name="Glycerophosphoethanolamine" compartment="c" hasOnlySubstanceUnits="false" boundaryCondition="false" constant="false">
        <notes>
          <body xmlns="http://www.w3.org/1999/xhtml">
            <p>FORMULA: C5H14NO6P</p>
            <p>CHARGE: 0</p>
          </body>
        </notes>
      </species>
      <species id="M_C00189_c" name="2-Hydroxyethylamine" compartment="c" hasOnlySubstanceUnits="false" boundaryCondition="false" constant="false">
        <notes>
          <body xmlns="http://www.w3.org/1999/xhtml">
            <p>FORMULA: C2H8NO</p>
            <p>CHARGE: 0</p>
          </body>
        </notes>
      </species>
      <species id="M_C00188_c" name="L-Threonine" compartment="c" hasOnlySubstanceUnits="false" boundaryCondition="false" constant="false">
        <notes>
          <body xmlns="http://www.w3.org/1999/xhtml">
            <p>FORMULA: C4H9NO3</p>
            <p>CHARGE: 0</p>
          </body>
        </notes>
      </species>
      <species id="M_C00187_c" name="Cholesterol" compartment="c" hasOnlySubstanceUnits="false" boundaryCondition="false" constant="false">
        <notes>
          <body xmlns="http://www.w3.org/1999/xhtml">
            <p>FORMULA: C27H46O</p>
            <p>CHARGE: 0</p>
          </body>
        </notes>
      </species>
      <species id="M_C01802_c" name="Desmosterol" compartment="c" hasOnlySubstanceUnits="false" boundaryCondition="false" constant="false">
        <notes>
          <body xmlns="http://www.w3.org/1999/xhtml">
            <p>FORMULA: C27H44O</p>
            <p>CHARGE: 0</p>
          </body>
        </notes>
      </species>
      <species id="M_C06206_c" name="Benzoyl phosphate" compartment="c" hasOnlySubstanceUnits="false" boundaryCondition="false" constant="false">
        <notes>
          <body xmlns="http://www.w3.org/1999/xhtml">
            <p>FORMULA: C7H5O5P</p>
            <p>CHARGE: 0</p>
          </body>
        </notes>
      </species>
      <species id="M_C02376_c" name="5-Methylcytosine" compartment="c" hasOnlySubstanceUnits="false" boundaryCondition="false" constant="false">
        <notes>
          <body xmlns="http://www.w3.org/1999/xhtml">
            <p>FORMULA: C5H7N3O</p>
            <p>CHARGE: 0</p>
          </body>
        </notes>
      </species>
      <species id="M_C00147_c" name="6-Aminopurine" compartment="c" hasOnlySubstanceUnits="false" boundaryCondition="false" constant="false">
        <notes>
          <body xmlns="http://www.w3.org/1999/xhtml">
            <p>FORMULA: C5H6N5</p>
            <p>CHARGE: 0</p>
          </body>
        </notes>
      </species>
      <species id="M_C03089_c" name="S-Methyl-5-thio-D-ribose" compartment="c" hasOnlySubstanceUnits="false" boundaryCondition="false" constant="false">
        <notes>
          <body xmlns="http://www.w3.org/1999/xhtml">
            <p>FORMULA: C6H12O4S</p>
            <p>CHARGE: 0</p>
          </body>
        </notes>
      </species>
      <species id="M_C00169_c" name="Carbamoyl phosphate" compartment="c" hasOnlySubstanceUnits="false" boundaryCondition="false" constant="false">
        <notes>
          <body xmlns="http://www.w3.org/1999/xhtml">
            <p>FORMULA: CH2NO5P</p>
            <p>CHARGE: 0</p>
          </body>
        </notes>
      </species>
      <species id="M_C00167_c" name="UDP-alpha-D-glucuronate" compartment="c" hasOnlySubstanceUnits="false" boundaryCondition="false" constant="false">
        <notes>
          <body xmlns="http://www.w3.org/1999/xhtml">
            <p>FORMULA: C15H19N2O18P2</p>
            <p>CHARGE: 0</p>
          </body>
        </notes>
      </species>
      <species id="M_C00617_c" name="UDPgalacturonate" compartment="c" hasOnlySubstanceUnits="false" boundaryCondition="false" constant="false">
        <notes>
          <body xmlns="http://www.w3.org/1999/xhtml">
            <p>FORMULA: C15H19N2O18P2</p>
            <p>CHARGE: 0</p>
          </body>
        </notes>
      </species>
      <species id="M_C00190_c" name="UDP-alpha-D-xylose" compartment="c" hasOnlySubstanceUnits="false" boundaryCondition="false" constant="false">
        <notes>
          <body xmlns="http://www.w3.org/1999/xhtml">
            <p>FORMULA: C14H20N2O16P2</p>
            <p>CHARGE: 0</p>
          </body>
        </notes>
      </species>
      <species id="M_C00163_c" name="Propionic acid" compartment="c" hasOnlySubstanceUnits="false" boundaryCondition="false" constant="false">
        <notes>
          <body xmlns="http://www.w3.org/1999/xhtml">
            <p>FORMULA: C3H5O2</p>
            <p>CHARGE: 0</p>
          </body>
        </notes>
      </species>
      <species id="M_C05983_c" name="Propionyl-adenosine monophosphate" compartment="c" hasOnlySubstanceUnits="false" boundaryCondition="false" constant="false">
        <notes>
          <body xmlns="http://www.w3.org/1999/xhtml">
            <p>FORMULA: C13H17N5O8P</p>
            <p>CHARGE: 0</p>
          </body>
        </notes>
      </species>
      <species id="M_C02876_c" name="Propionyl phosphate" compartment="c" hasOnlySubstanceUnits="false" boundaryCondition="false" constant="false">
        <notes>
          <body xmlns="http://www.w3.org/1999/xhtml">
            <p>FORMULA: C3H5O5P</p>
            <p>CHARGE: 0</p>
          </body>
        </notes>
      </species>
      <species id="M_C00160_c" name="Hydroxyacetic acid" compartment="c" hasOnlySubstanceUnits="false" boundaryCondition="false" constant="false">
        <notes>
          <body xmlns="http://www.w3.org/1999/xhtml">
            <p>FORMULA: C2H3O3</p>
            <p>CHARGE: 0</p>
          </body>
        </notes>
      </species>
      <species id="M_C00158_c" name="2-Hydroxytricarballylic acid" compartment="c" hasOnlySubstanceUnits="false" boundaryCondition="false" constant="false">
        <notes>
          <body xmlns="http://www.w3.org/1999/xhtml">
            <p>FORMULA: C6H5O7</p>
            <p>CHARGE: 0</p>
          </body>
        </notes>
      </species>
      <species id="M_C00157_c" name="Phosphatidylcholine (is normally +1 charged but at ph 7 loses H+)" compartment="c" hasOnlySubstanceUnits="false" boundaryCondition="false" constant="false">
        <notes>
          <body xmlns="http://www.w3.org/1999/xhtml">
            <p>FORMULA: C10H18NO8PR2</p>
            <p>CHARGE: 0</p>
          </body>
        </notes>
      </species>
      <species id="M_C00283_c" name="Hydrogen sulfide" compartment="c" hasOnlySubstanceUnits="false" boundaryCondition="false" constant="false">
        <notes>
          <body xmlns="http://www.w3.org/1999/xhtml">
            <p>FORMULA: H2S</p>
            <p>CHARGE: 0</p>
          </body>
        </notes>
      </species>
      <species id="M_C02291_c" name="Cystathionine" compartment="c" hasOnlySubstanceUnits="false" boundaryCondition="false" constant="false">
        <notes>
          <body xmlns="http://www.w3.org/1999/xhtml">
            <p>FORMULA: C7H14N2O4S</p>
            <p>CHARGE: 0</p>
          </body>
        </notes>
      </species>
      <species id="M_C00154_c" name="Palmitoyl-CoA" compartment="c" hasOnlySubstanceUnits="false" boundaryCondition="false" constant="false">
        <notes>
          <body xmlns="http://www.w3.org/1999/xhtml">
            <p>FORMULA: C37H66N7O17P3S</p>
            <p>CHARGE: 0</p>
          </body>
        </notes>
      </species>
      <species id="M_C00153_c" name="Nicotinamide" compartment="c" hasOnlySubstanceUnits="false" boundaryCondition="false" constant="false">
        <notes>
          <body xmlns="http://www.w3.org/1999/xhtml">
            <p>FORMULA: C6H6N2O</p>
            <p>CHARGE: 0</p>
          </body>
        </notes>
      </species>
      <species id="M_C00149_c" name="Malic acid" compartment="c" hasOnlySubstanceUnits="false" boundaryCondition="false" constant="false">
        <notes>
          <body xmlns="http://www.w3.org/1999/xhtml">
            <p>FORMULA: C4H4O5</p>
            <p>CHARGE: 0</p>
          </body>
        </notes>
      </species>
      <species id="M_C04348_c" name="(3S)-3-Carboxy-3-hydroxypropionyl-CoA" compartment="c" hasOnlySubstanceUnits="false" boundaryCondition="false" constant="false">
        <notes>
          <body xmlns="http://www.w3.org/1999/xhtml">
            <p>FORMULA: C25H35N7O20P3S</p>
            <p>CHARGE: 0</p>
          </body>
        </notes>
      </species>
      <species id="M_C00148_c" name="2-Pyrrolidinecarboxylic acid" compartment="c" hasOnlySubstanceUnits="false" boundaryCondition="false" constant="false">
        <notes>
          <body xmlns="http://www.w3.org/1999/xhtml">
            <p>FORMULA: C5H9NO2</p>
            <p>CHARGE: 0</p>
          </body>
        </notes>
      </species>
      <species id="M_C00242_c" name="Guanine" compartment="c" hasOnlySubstanceUnits="false" boundaryCondition="false" constant="false">
        <notes>
          <body xmlns="http://www.w3.org/1999/xhtml">
            <p>FORMULA: C5H5N5O</p>
            <p>CHARGE: 0</p>
          </body>
        </notes>
      </species>
      <species id="M_C00387_c" name="Guanosine" compartment="c" hasOnlySubstanceUnits="false" boundaryCondition="false" constant="false">
        <notes>
          <body xmlns="http://www.w3.org/1999/xhtml">
            <p>FORMULA: C10H13N5O5</p>
            <p>CHARGE: 0</p>
          </body>
        </notes>
      </species>
      <species id="M_C00183_c" name="L-Valine" compartment="c" hasOnlySubstanceUnits="false" boundaryCondition="false" constant="false">
        <notes>
          <body xmlns="http://www.w3.org/1999/xhtml">
            <p>FORMULA: C5H11NO2</p>
            <p>CHARGE: 0</p>
          </body>
        </notes>
      </species>
      <species id="M_C04006_c" name="Inositol 3-phosphate" compartment="c" hasOnlySubstanceUnits="false" boundaryCondition="false" constant="false">
        <notes>
          <body xmlns="http://www.w3.org/1999/xhtml">
            <p>FORMULA: C6H11O9P</p>
            <p>CHARGE: 0</p>
          </body>
        </notes>
      </species>
      <species id="M_C00137_c" name="Inositol" compartment="c" hasOnlySubstanceUnits="false" boundaryCondition="false" constant="false">
        <notes>
          <body xmlns="http://www.w3.org/1999/xhtml">
            <p>FORMULA: C6H12O6</p>
            <p>CHARGE: 0</p>
          </body>
        </notes>
      </species>
      <species id="M_C03546_c" name="myo-Inositol4-phosphate" compartment="c" hasOnlySubstanceUnits="false" boundaryCondition="false" constant="false">
        <notes>
          <body xmlns="http://www.w3.org/1999/xhtml">
            <p>FORMULA: C6H11O9P</p>
            <p>CHARGE: 0</p>
          </body>
        </notes>
      </species>
      <species id="M_C01177_c" name="Inositol1-phosphate" compartment="c" hasOnlySubstanceUnits="false" boundaryCondition="false" constant="false">
        <notes>
          <body xmlns="http://www.w3.org/1999/xhtml">
            <p>FORMULA: C6H11O9P</p>
            <p>CHARGE: 0</p>
          </body>
        </notes>
      </species>
      <species id="M_C00135_c" name="L-Histidine" compartment="c" hasOnlySubstanceUnits="false" boundaryCondition="false" constant="false">
        <notes>
          <body xmlns="http://www.w3.org/1999/xhtml">
            <p>FORMULA: C6H9N3O2</p>
            <p>CHARGE: 0</p>
          </body>
        </notes>
      </species>
      <species id="M_C00388_c" name="Histamine" compartment="c" hasOnlySubstanceUnits="false" boundaryCondition="false" constant="false">
        <notes>
          <body xmlns="http://www.w3.org/1999/xhtml">
            <p>FORMULA: C5H10N3</p>
            <p>CHARGE: 0</p>
          </body>
        </notes>
      </species>
      <species id="M_C00436_c" name="N-Carbamoylputrescine" compartment="c" hasOnlySubstanceUnits="false" boundaryCondition="false" constant="false">
        <notes>
          <body xmlns="http://www.w3.org/1999/xhtml">
            <p>FORMULA: C5H14N3O</p>
            <p>CHARGE: 0</p>
          </body>
        </notes>
      </species>
      <species id="M_C00133_c" name="D-Alanine" compartment="c" hasOnlySubstanceUnits="false" boundaryCondition="false" constant="false">
        <notes>
          <body xmlns="http://www.w3.org/1999/xhtml">
            <p>FORMULA: C3H7NO2</p>
            <p>CHARGE: 0</p>
          </body>
        </notes>
      </species>
      <species id="M_C18233_p" name="C18233[p]" compartment="p" hasOnlySubstanceUnits="false" boundaryCondition="false" constant="false">
        <notes>
          <body xmlns="http://www.w3.org/1999/xhtml">
            <p>FORMULA: </p>
            <p>CHARGE: 0</p>
          </body>
        </notes>
      </species>
      <species id="M_C18234_p" name="C18234[p]" compartment="p" hasOnlySubstanceUnits="false" boundaryCondition="false" constant="false">
        <notes>
          <body xmlns="http://www.w3.org/1999/xhtml">
            <p>FORMULA: </p>
            <p>CHARGE: 0</p>
          </body>
        </notes>
      </species>
      <species id="M_C01438_c" name="Methane" compartment="c" hasOnlySubstanceUnits="false" boundaryCondition="false" constant="false">
        <notes>
          <body xmlns="http://www.w3.org/1999/xhtml">
            <p>FORMULA: CH4</p>
            <p>CHARGE: 0</p>
          </body>
        </notes>
      </species>
      <species id="M_C00131_c" name="dATP" compartment="c" hasOnlySubstanceUnits="false" boundaryCondition="false" constant="false">
        <notes>
          <body xmlns="http://www.w3.org/1999/xhtml">
            <p>FORMULA: C10H13N5O12P3</p>
            <p>CHARGE: 0</p>
          </body>
        </notes>
      </species>
      <species id="M_C00130_c" name="5&apos;-IMP" compartment="c" hasOnlySubstanceUnits="false" boundaryCondition="false" constant="false">
        <notes>
          <body xmlns="http://www.w3.org/1999/xhtml">
            <p>FORMULA: C10H11N4O8P</p>
            <p>CHARGE: 0</p>
          </body>
        </notes>
      </species>
      <species id="M_C03794_c" name="Adenylosuccinic acid" compartment="c" hasOnlySubstanceUnits="false" boundaryCondition="false" constant="false">
        <notes>
          <body xmlns="http://www.w3.org/1999/xhtml">
            <p>FORMULA: C14H14N5O11P</p>
            <p>CHARGE: 0</p>
          </body>
        </notes>
      </species>
      <species id="M_C00294_c" name="Inosine" compartment="c" hasOnlySubstanceUnits="false" boundaryCondition="false" constant="false">
        <notes>
          <body xmlns="http://www.w3.org/1999/xhtml">
            <p>FORMULA: C10H12N4O5</p>
            <p>CHARGE: 0</p>
          </body>
        </notes>
      </species>
      <species id="M_C00244_c" name="Nitric acid" compartment="c" hasOnlySubstanceUnits="false" boundaryCondition="false" constant="false">
        <notes>
          <body xmlns="http://www.w3.org/1999/xhtml">
            <p>FORMULA: NO3</p>
            <p>CHARGE: 0</p>
          </body>
        </notes>
      </species>
      <species id="M_C00123_c" name="(2S)-alpha-Leucine" compartment="c" hasOnlySubstanceUnits="false" boundaryCondition="false" constant="false">
        <notes>
          <body xmlns="http://www.w3.org/1999/xhtml">
            <p>FORMULA: C6H13NO2</p>
            <p>CHARGE: 0</p>
          </body>
        </notes>
      </species>
      <species id="M_C00062_c" name="L-Arginine" compartment="c" hasOnlySubstanceUnits="false" boundaryCondition="false" constant="false">
        <notes>
          <body xmlns="http://www.w3.org/1999/xhtml">
            <p>FORMULA: C6H15N4O2</p>
            <p>CHARGE: 0</p>
          </body>
        </notes>
      </species>
      <species id="M_C02514_c" name="3-Fumarylpyruvate" compartment="c" hasOnlySubstanceUnits="false" boundaryCondition="false" constant="false">
        <notes>
          <body xmlns="http://www.w3.org/1999/xhtml">
            <p>FORMULA: C7H4O6</p>
            <p>CHARGE: 0</p>
          </body>
        </notes>
      </species>
      <species id="M_C17023_c" name="Sulfurdonor" compartment="c" hasOnlySubstanceUnits="false" boundaryCondition="false" constant="false">
        <notes>
          <body xmlns="http://www.w3.org/1999/xhtml">
            <p>FORMULA: XS</p>
            <p>CHARGE: 0</p>
          </body>
        </notes>
      </species>
      <species id="M_C05359_c" name="Electron" compartment="c" hasOnlySubstanceUnits="false" boundaryCondition="false" constant="false">
        <notes>
          <body xmlns="http://www.w3.org/1999/xhtml">
            <p>FORMULA: e-</p>
            <p>CHARGE: 0</p>
          </body>
        </notes>
      </species>
      <species id="M_C00120_c" name="Biotin" compartment="c" hasOnlySubstanceUnits="false" boundaryCondition="false" constant="false">
        <notes>
          <body xmlns="http://www.w3.org/1999/xhtml">
            <p>FORMULA: C10H15N2O3S</p>
            <p>CHARGE: 0</p>
          </body>
        </notes>
      </species>
      <species id="M_C05921_c" name="Biotinyl-5&apos;-AMP" compartment="c" hasOnlySubstanceUnits="false" boundaryCondition="false" constant="false">
        <notes>
          <body xmlns="http://www.w3.org/1999/xhtml">
            <p>FORMULA: C20H27N7O9PS</p>
            <p>CHARGE: 0</p>
          </body>
        </notes>
      </species>
      <species id="M_C00108_c" name="2-Aminobenzoate" compartment="c" hasOnlySubstanceUnits="false" boundaryCondition="false" constant="false">
        <notes>
          <body xmlns="http://www.w3.org/1999/xhtml">
            <p>FORMULA: C7H7NO2</p>
            <p>CHARGE: 0</p>
          </body>
        </notes>
      </species>
      <species id="M_C00354_c" name="D-Fructose 1,6-bisphosphate" compartment="c" hasOnlySubstanceUnits="false" boundaryCondition="false" constant="false">
        <notes>
          <body xmlns="http://www.w3.org/1999/xhtml">
            <p>FORMULA: C6H10O12P2</p>
            <p>CHARGE: 0</p>
          </body>
        </notes>
      </species>
      <species id="M_C00620_c" name="D-Ribose 1-phosphate" compartment="c" hasOnlySubstanceUnits="false" boundaryCondition="false" constant="false">
        <notes>
          <body xmlns="http://www.w3.org/1999/xhtml">
            <p>FORMULA: C5H9O8P</p>
            <p>CHARGE: 0</p>
          </body>
        </notes>
      </species>
      <species id="M_C00301_c" name="Adenosine diphosphate ribose" compartment="c" hasOnlySubstanceUnits="false" boundaryCondition="false" constant="false">
        <notes>
          <body xmlns="http://www.w3.org/1999/xhtml">
            <p>FORMULA: C15H21N5O14P2</p>
            <p>CHARGE: 0</p>
          </body>
        </notes>
      </species>
      <species id="M_C00670_c" name="Glycerophosphocholine" compartment="c" hasOnlySubstanceUnits="false" boundaryCondition="false" constant="false">
        <notes>
          <body xmlns="http://www.w3.org/1999/xhtml">
            <p>FORMULA: C8H21NO6P</p>
            <p>CHARGE: 0</p>
          </body>
        </notes>
      </species>
      <species id="M_C00114_c" name="Bilineurine" compartment="c" hasOnlySubstanceUnits="false" boundaryCondition="false" constant="false">
        <notes>
          <body xmlns="http://www.w3.org/1999/xhtml">
            <p>FORMULA: C5H15NO</p>
            <p>CHARGE: 0</p>
          </body>
        </notes>
      </species>
      <species id="M_C00184_c" name="Glycerone" compartment="c" hasOnlySubstanceUnits="false" boundaryCondition="false" constant="false">
        <notes>
          <body xmlns="http://www.w3.org/1999/xhtml">
            <p>FORMULA: C3H6O3</p>
            <p>CHARGE: 0</p>
          </body>
        </notes>
      </species>
      <species id="M_C00380_c" name="Cytosine" compartment="c" hasOnlySubstanceUnits="false" boundaryCondition="false" constant="false">
        <notes>
          <body xmlns="http://www.w3.org/1999/xhtml">
            <p>FORMULA: C4H5N3O</p>
            <p>CHARGE: 0</p>
          </body>
        </notes>
      </species>
      <species id="M_C00299_c" name="Uridine" compartment="c" hasOnlySubstanceUnits="false" boundaryCondition="false" constant="false">
        <notes>
          <body xmlns="http://www.w3.org/1999/xhtml">
            <p>FORMULA: C9H12N2O6</p>
            <p>CHARGE: 0</p>
          </body>
        </notes>
      </species>
      <species id="M_C09332_c" name="Tetrahydropteroyldiglutamate" compartment="c" hasOnlySubstanceUnits="false" boundaryCondition="false" constant="false">
        <notes>
          <body xmlns="http://www.w3.org/1999/xhtml">
            <p>FORMULA: C24H27N8O9</p>
            <p>CHARGE: 0</p>
          </body>
        </notes>
      </species>
      <species id="M_C00048_c" name="Glyoxylic acid" compartment="c" hasOnlySubstanceUnits="false" boundaryCondition="false" constant="false">
        <notes>
          <body xmlns="http://www.w3.org/1999/xhtml">
            <p>FORMULA: C2H1O3</p>
            <p>CHARGE: 0</p>
          </body>
        </notes>
      </species>
      <species id="M_C00100_c" name="Propionyl coenzyme A" compartment="c" hasOnlySubstanceUnits="false" boundaryCondition="false" constant="false">
        <notes>
          <body xmlns="http://www.w3.org/1999/xhtml">
            <p>FORMULA: C24H40N7O17P3S</p>
            <p>CHARGE: 0</p>
          </body>
        </notes>
      </species>
      <species id="M_C06027_c" name="(2R,3S)-2-Methyl-3-carboxy-3-hydroxypropanoyl-CoA" compartment="c" hasOnlySubstanceUnits="false" boundaryCondition="false" constant="false">
        <notes>
          <body xmlns="http://www.w3.org/1999/xhtml">
            <p>FORMULA: C26H37N7O20P3S</p>
            <p>CHARGE: 0</p>
          </body>
        </notes>
      </species>
      <species id="M_C01419_c" name="L-Cysteinylglycine" compartment="c" hasOnlySubstanceUnits="false" boundaryCondition="false" constant="false">
        <notes>
          <body xmlns="http://www.w3.org/1999/xhtml">
            <p>FORMULA: C5H10N2O3S</p>
            <p>CHARGE: 0</p>
          </body>
        </notes>
      </species>
      <species id="M_C00669_c" name="Gamma-Glutamylcysteine" compartment="c" hasOnlySubstanceUnits="false" boundaryCondition="false" constant="false">
        <notes>
          <body xmlns="http://www.w3.org/1999/xhtml">
            <p>FORMULA: C8H13N2O5S</p>
            <p>CHARGE: 0</p>
          </body>
        </notes>
      </species>
      <species id="M_C00096_c" name="GDP-alpha-D-mannose" compartment="c" hasOnlySubstanceUnits="false" boundaryCondition="false" constant="false">
        <notes>
          <body xmlns="http://www.w3.org/1999/xhtml">
            <p>FORMULA: C16H23N5O16P2</p>
            <p>CHARGE: 0</p>
          </body>
        </notes>
      </species>
      <species id="M_C00029_c" name="Uridine diphosphate glucose;" compartment="c" hasOnlySubstanceUnits="false" boundaryCondition="false" constant="false">
        <notes>
          <body xmlns="http://www.w3.org/1999/xhtml">
            <p>FORMULA: C15H24N2O17P2</p>
            <p>CHARGE: 0</p>
          </body>
        </notes>
      </species>
      <species id="M_C02336_c" name="Fructose" compartment="c" hasOnlySubstanceUnits="false" boundaryCondition="false" constant="false">
        <notes>
          <body xmlns="http://www.w3.org/1999/xhtml">
            <p>FORMULA: C6H12O6</p>
            <p>CHARGE: 0</p>
          </body>
        </notes>
      </species>
      <species id="M_C00082_c" name="Tyrosine" compartment="c" hasOnlySubstanceUnits="false" boundaryCondition="false" constant="false">
        <notes>
          <body xmlns="http://www.w3.org/1999/xhtml">
            <p>FORMULA: C9H11NO3</p>
            <p>CHARGE: 0</p>
          </body>
        </notes>
      </species>
      <species id="M_C00232_c" name="4-Oxobutanoate" compartment="c" hasOnlySubstanceUnits="false" boundaryCondition="false" constant="false">
        <notes>
          <body xmlns="http://www.w3.org/1999/xhtml">
            <p>FORMULA: C4H5O3</p>
            <p>CHARGE: 0</p>
          </body>
        </notes>
      </species>
      <species id="M_C00079_c" name="L-Phenylalanine" compartment="c" hasOnlySubstanceUnits="false" boundaryCondition="false" constant="false">
        <notes>
          <body xmlns="http://www.w3.org/1999/xhtml">
            <p>FORMULA: C9H11NO2</p>
            <p>CHARGE: 0</p>
          </body>
        </notes>
      </species>
      <species id="M_C00826_c" name="Pretyrosine" compartment="c" hasOnlySubstanceUnits="false" boundaryCondition="false" constant="false">
        <notes>
          <body xmlns="http://www.w3.org/1999/xhtml">
            <p>FORMULA: C10H12NO5</p>
            <p>CHARGE: 0</p>
          </body>
        </notes>
      </species>
      <species id="M_C00068_c" name="Thiamin diphosphate" compartment="c" hasOnlySubstanceUnits="false" boundaryCondition="false" constant="false">
        <notes>
          <body xmlns="http://www.w3.org/1999/xhtml">
            <p>FORMULA: C12H21N4O7P2S</p>
            <p>CHARGE: 0</p>
          </body>
        </notes>
      </species>
      <species id="M_C05381_c" name="3-Carboxy-1-hydroxypropyl-ThPP" compartment="c" hasOnlySubstanceUnits="false" boundaryCondition="false" constant="false">
        <notes>
          <body xmlns="http://www.w3.org/1999/xhtml">
            <p>FORMULA: C16H21N4O10P2S</p>
            <p>CHARGE: 0</p>
          </body>
        </notes>
      </species>
      <species id="M_C00168_c" name="3-Hydroxypyruvic acid" compartment="c" hasOnlySubstanceUnits="false" boundaryCondition="false" constant="false">
        <notes>
          <body xmlns="http://www.w3.org/1999/xhtml">
            <p>FORMULA: C3H3O4</p>
            <p>CHARGE: 0</p>
          </body>
        </notes>
      </species>
      <species id="M_C00152_c" name="2-Aminosuccinamic acid" compartment="c" hasOnlySubstanceUnits="false" boundaryCondition="false" constant="false">
        <notes>
          <body xmlns="http://www.w3.org/1999/xhtml">
            <p>FORMULA: C4H8N2O3</p>
            <p>CHARGE: 0</p>
          </body>
        </notes>
      </species>
      <species id="M_C00179_c" name="Agmatine" compartment="c" hasOnlySubstanceUnits="false" boundaryCondition="false" constant="false">
        <notes>
          <body xmlns="http://www.w3.org/1999/xhtml">
            <p>FORMULA: C5H16N4</p>
            <p>CHARGE: 0</p>
          </body>
        </notes>
      </species>
      <species id="M_C00255_c" name="Riboflavin" compartment="c" hasOnlySubstanceUnits="false" boundaryCondition="false" constant="false">
        <notes>
          <body xmlns="http://www.w3.org/1999/xhtml">
            <p>FORMULA: C17H19N4O6</p>
            <p>CHARGE: 0</p>
          </body>
        </notes>
      </species>
      <species id="M_C00224_c" name="5&apos;-Adenylyl sulfate" compartment="c" hasOnlySubstanceUnits="false" boundaryCondition="false" constant="false">
        <notes>
          <body xmlns="http://www.w3.org/1999/xhtml">
            <p>FORMULA: C10H12N5O10PS</p>
            <p>CHARGE: 0</p>
          </body>
        </notes>
      </species>
      <species id="M_C00475_c" name="Cytidine" compartment="c" hasOnlySubstanceUnits="false" boundaryCondition="false" constant="false">
        <notes>
          <body xmlns="http://www.w3.org/1999/xhtml">
            <p>FORMULA: C9H13N3O5</p>
            <p>CHARGE: 0</p>
          </body>
        </notes>
      </species>
      <species id="M_C01127_c" name="4-Hydroxy-2-oxoglutaric acid" compartment="c" hasOnlySubstanceUnits="false" boundaryCondition="false" constant="false">
        <notes>
          <body xmlns="http://www.w3.org/1999/xhtml">
            <p>FORMULA: C5H4O6</p>
            <p>CHARGE: 0</p>
          </body>
        </notes>
      </species>
      <species id="M_C00047_c" name="L-Lysine" compartment="c" hasOnlySubstanceUnits="false" boundaryCondition="false" constant="false">
        <notes>
          <body xmlns="http://www.w3.org/1999/xhtml">
            <p>FORMULA: C6H15N2O2</p>
            <p>CHARGE: 0</p>
          </body>
        </notes>
      </species>
      <species id="M_C00203_c" name="UDP-N-acetyl-alpha-D-galactosamine" compartment="c" hasOnlySubstanceUnits="false" boundaryCondition="false" constant="false">
        <notes>
          <body xmlns="http://www.w3.org/1999/xhtml">
            <p>FORMULA: C17H25N3O17P2</p>
            <p>CHARGE: 0</p>
          </body>
        </notes>
      </species>
      <species id="M_C05993_c" name="Acetyladenylate" compartment="c" hasOnlySubstanceUnits="false" boundaryCondition="false" constant="false">
        <notes>
          <body xmlns="http://www.w3.org/1999/xhtml">
            <p>FORMULA: C12H15N5O8P</p>
            <p>CHARGE: 0</p>
          </body>
        </notes>
      </species>
      <species id="M_C02191_c" name="Porphyrinogen IX" compartment="c" hasOnlySubstanceUnits="false" boundaryCondition="false" constant="false">
        <notes>
          <body xmlns="http://www.w3.org/1999/xhtml">
            <p>FORMULA: C34H32N4O4</p>
            <p>CHARGE: 0</p>
          </body>
        </notes>
      </species>
      <species id="M_C00533_c" name="Nitrogen monoxide" compartment="c" hasOnlySubstanceUnits="false" boundaryCondition="false" constant="false">
        <notes>
          <body xmlns="http://www.w3.org/1999/xhtml">
            <p>FORMULA: NO</p>
            <p>CHARGE: 0</p>
          </body>
        </notes>
      </species>
      <species id="M_C00887_c" name="Nitrous oxide;" compartment="c" hasOnlySubstanceUnits="false" boundaryCondition="false" constant="false">
        <notes>
          <body xmlns="http://www.w3.org/1999/xhtml">
            <p>FORMULA: N2O</p>
            <p>CHARGE: 0</p>
          </body>
        </notes>
      </species>
      <species id="M_C00052_c" name="UDP-galactose" compartment="c" hasOnlySubstanceUnits="false" boundaryCondition="false" constant="false">
        <notes>
          <body xmlns="http://www.w3.org/1999/xhtml">
            <p>FORMULA: C15H24N2O17P2</p>
            <p>CHARGE: 0</p>
          </body>
        </notes>
      </species>
      <species id="M_C01251_c" name="Homocitric acid" compartment="c" hasOnlySubstanceUnits="false" boundaryCondition="false" constant="false">
        <notes>
          <body xmlns="http://www.w3.org/1999/xhtml">
            <p>FORMULA: C7H7O7</p>
            <p>CHARGE: 0</p>
          </body>
        </notes>
      </species>
      <species id="M_C03539_c" name="S-Ribosyl-L-homocysteine;" compartment="c" hasOnlySubstanceUnits="false" boundaryCondition="false" constant="false">
        <notes>
          <body xmlns="http://www.w3.org/1999/xhtml">
            <p>FORMULA: C9H17NO6S</p>
            <p>CHARGE: 0</p>
          </body>
        </notes>
      </species>
      <species id="M_C00212_c" name="Adenosine" compartment="c" hasOnlySubstanceUnits="false" boundaryCondition="false" constant="false">
        <notes>
          <body xmlns="http://www.w3.org/1999/xhtml">
            <p>FORMULA: C10H13N5O4</p>
            <p>CHARGE: 0</p>
          </body>
        </notes>
      </species>
      <species id="M_C00016_c" name="Flavin adenine dinucleotide" compartment="c" hasOnlySubstanceUnits="false" boundaryCondition="false" constant="false">
        <notes>
          <body xmlns="http://www.w3.org/1999/xhtml">
            <p>FORMULA: C27H33N9O15P2</p>
            <p>CHARGE: 0</p>
          </body>
        </notes>
      </species>
      <species id="M_C11038_c" name="2&apos;-Deoxy-5-hydroxymethylcytidine-5&apos;-diphosphate" compartment="c" hasOnlySubstanceUnits="false" boundaryCondition="false" constant="false">
        <notes>
          <body xmlns="http://www.w3.org/1999/xhtml">
            <p>FORMULA: C10H14N3O11P2</p>
            <p>CHARGE: 0</p>
          </body>
        </notes>
      </species>
      <species id="M_C11039_c" name="2&apos;-Deoxy-5-hydroxymethylcytidine-5&apos;-triphosphate" compartment="c" hasOnlySubstanceUnits="false" boundaryCondition="false" constant="false">
        <notes>
          <body xmlns="http://www.w3.org/1999/xhtml">
            <p>FORMULA: C10H14N3O14P3</p>
            <p>CHARGE: 0</p>
          </body>
        </notes>
      </species>
      <species id="M_C01353_c" name="Carbonicacid" compartment="c" hasOnlySubstanceUnits="false" boundaryCondition="false" constant="false">
        <notes>
          <body xmlns="http://www.w3.org/1999/xhtml">
            <p>FORMULA: HCO3</p>
            <p>CHARGE: 0</p>
          </body>
        </notes>
      </species>
      <species id="M_C01260_c" name="P1,P4-Bis(5&apos;-adenosyl)tetraphosphate" compartment="c" hasOnlySubstanceUnits="false" boundaryCondition="false" constant="false">
        <notes>
          <body xmlns="http://www.w3.org/1999/xhtml">
            <p>FORMULA: C20H24N10O19P4</p>
            <p>CHARGE: 0</p>
          </body>
        </notes>
      </species>
      <species id="M_C00931_c" name="Porphobilinogen" compartment="c" hasOnlySubstanceUnits="false" boundaryCondition="false" constant="false">
        <notes>
          <body xmlns="http://www.w3.org/1999/xhtml">
            <p>FORMULA: C10H13N2O4</p>
            <p>CHARGE: 0</p>
          </body>
        </notes>
      </species>
      <species id="M_C01000_c" name="Ferrocytochromec2" compartment="c" hasOnlySubstanceUnits="false" boundaryCondition="false" constant="false">
        <notes>
          <body xmlns="http://www.w3.org/1999/xhtml">
            <p>FORMULA: </p>
            <p>CHARGE: 0</p>
          </body>
        </notes>
      </species>
      <species id="M_C00997_c" name="Ferricytochromec2" compartment="c" hasOnlySubstanceUnits="false" boundaryCondition="false" constant="false">
        <notes>
          <body xmlns="http://www.w3.org/1999/xhtml">
            <p>FORMULA: </p>
            <p>CHARGE: 0</p>
          </body>
        </notes>
      </species>
      <species id="M_C14819_c" name="Ferric ion;" compartment="c" hasOnlySubstanceUnits="false" boundaryCondition="false" constant="false">
        <notes>
          <body xmlns="http://www.w3.org/1999/xhtml">
            <p>FORMULA: Fe</p>
            <p>CHARGE: 0</p>
          </body>
        </notes>
      </species>
      <species id="M_C00208_c" name="Maltose" compartment="c" hasOnlySubstanceUnits="false" boundaryCondition="false" constant="false">
        <notes>
          <body xmlns="http://www.w3.org/1999/xhtml">
            <p>FORMULA: C12H22O11</p>
            <p>CHARGE: 0</p>
          </body>
        </notes>
      </species>
      <species id="M_C00185_c" name="1-beta-D-Glucopyranosyl-4-D-glucopyranose" compartment="c" hasOnlySubstanceUnits="false" boundaryCondition="false" constant="false">
        <notes>
          <body xmlns="http://www.w3.org/1999/xhtml">
            <p>FORMULA: C12H22O11</p>
            <p>CHARGE: 0</p>
          </body>
        </notes>
      </species>
      <species id="M_C01674_c" name="N,N&apos;-Diacetylchitobiose" compartment="c" hasOnlySubstanceUnits="false" boundaryCondition="false" constant="false">
        <notes>
          <body xmlns="http://www.w3.org/1999/xhtml">
            <p>FORMULA: C16H28N2O11</p>
            <p>CHARGE: 0</p>
          </body>
        </notes>
      </species>
      <species id="M_C05125_c" name="2-(alpha-Hydroxyethyl)thiamine diphosphate;" compartment="c" hasOnlySubstanceUnits="false" boundaryCondition="false" constant="false">
        <notes>
          <body xmlns="http://www.w3.org/1999/xhtml">
            <p>FORMULA: C14H20N4O8P2S</p>
            <p>CHARGE: 0</p>
          </body>
        </notes>
      </species>
      <species id="M_C00080_p" name="C00080[p]" compartment="p" hasOnlySubstanceUnits="false" boundaryCondition="false" constant="false">
        <notes>
          <body xmlns="http://www.w3.org/1999/xhtml">
            <p>FORMULA: </p>
            <p>CHARGE: 0</p>
          </body>
        </notes>
      </species>
      <species id="M_C00305_c" name="Magnesiumcation" compartment="c" hasOnlySubstanceUnits="false" boundaryCondition="false" constant="false">
        <notes>
          <body xmlns="http://www.w3.org/1999/xhtml">
            <p>FORMULA: Mg+2</p>
            <p>CHARGE: 0</p>
          </body>
        </notes>
      </species>
      <species id="M_C00076_c" name="Calciumcation" compartment="c" hasOnlySubstanceUnits="false" boundaryCondition="false" constant="false">
        <notes>
          <body xmlns="http://www.w3.org/1999/xhtml">
            <p>FORMULA: Ca+2</p>
            <p>CHARGE: 0</p>
          </body>
        </notes>
      </species>
      <species id="M_C00070_c" name="Copper" compartment="c" hasOnlySubstanceUnits="false" boundaryCondition="false" constant="false">
        <notes>
          <body xmlns="http://www.w3.org/1999/xhtml">
            <p>FORMULA: Cu+2</p>
            <p>CHARGE: 0</p>
          </body>
        </notes>
      </species>
      <species id="M_C00023_c" name="Iron" compartment="c" hasOnlySubstanceUnits="false" boundaryCondition="false" constant="false">
        <notes>
          <body xmlns="http://www.w3.org/1999/xhtml">
            <p>FORMULA: Fe</p>
            <p>CHARGE: 0</p>
          </body>
        </notes>
      </species>
      <species id="M_C01203_c" name="C01203[c]" compartment="c" hasOnlySubstanceUnits="false" boundaryCondition="false" constant="false">
        <notes>
          <body xmlns="http://www.w3.org/1999/xhtml">
            <p>FORMULA: </p>
            <p>CHARGE: 0</p>
          </body>
        </notes>
      </species>
      <species id="M_C00712_c" name="(9Z)-Octadecenoicacid" compartment="c" hasOnlySubstanceUnits="false" boundaryCondition="false" constant="false">
        <notes>
          <body xmlns="http://www.w3.org/1999/xhtml">
            <p>FORMULA: C18H33O2</p>
            <p>CHARGE: 0</p>
          </body>
        </notes>
      </species>
      <species id="M_C00940_c" name="2-Oxoglutaramate" compartment="c" hasOnlySubstanceUnits="false" boundaryCondition="false" constant="false">
        <notes>
          <body xmlns="http://www.w3.org/1999/xhtml">
            <p>FORMULA: C5H6NO4</p>
            <p>CHARGE: 0</p>
          </body>
        </notes>
      </species>
      <species id="M_C00022_e" name="C00022[e]" compartment="e" hasOnlySubstanceUnits="false" boundaryCondition="false" constant="false">
        <notes>
          <body xmlns="http://www.w3.org/1999/xhtml">
            <p>FORMULA: </p>
            <p>CHARGE: 0</p>
          </body>
        </notes>
      </species>
      <species id="M_C00009_e" name="C00009[e]" compartment="e" hasOnlySubstanceUnits="false" boundaryCondition="false" constant="false">
        <notes>
          <body xmlns="http://www.w3.org/1999/xhtml">
            <p>FORMULA: </p>
            <p>CHARGE: 0</p>
          </body>
        </notes>
      </species>
      <species id="M_C00007_e" name="C00007[e]" compartment="e" hasOnlySubstanceUnits="false" boundaryCondition="false" constant="false">
        <notes>
          <body xmlns="http://www.w3.org/1999/xhtml">
            <p>FORMULA: </p>
            <p>CHARGE: 0</p>
          </body>
        </notes>
      </species>
      <species id="M_C00088_e" name="C00088[e]" compartment="e" hasOnlySubstanceUnits="false" boundaryCondition="false" constant="false">
        <notes>
          <body xmlns="http://www.w3.org/1999/xhtml">
            <p>FORMULA: </p>
            <p>CHARGE: 0</p>
          </body>
        </notes>
      </species>
      <species id="M_C00244_e" name="C00244[e]" compartment="e" hasOnlySubstanceUnits="false" boundaryCondition="false" constant="false">
        <notes>
          <body xmlns="http://www.w3.org/1999/xhtml">
            <p>FORMULA: </p>
            <p>CHARGE: 0</p>
          </body>
        </notes>
      </species>
      <species id="M_C00014_e" name="C00014[e]" compartment="e" hasOnlySubstanceUnits="false" boundaryCondition="false" constant="false">
        <notes>
          <body xmlns="http://www.w3.org/1999/xhtml">
            <p>FORMULA: </p>
            <p>CHARGE: 0</p>
          </body>
        </notes>
      </species>
      <species id="M_C00697_e" name="C00697[e]" compartment="e" hasOnlySubstanceUnits="false" boundaryCondition="false" constant="false">
        <notes>
          <body xmlns="http://www.w3.org/1999/xhtml">
            <p>FORMULA: </p>
            <p>CHARGE: 0</p>
          </body>
        </notes>
      </species>
      <species id="M_C00256_e" name="C00256[e]" compartment="e" hasOnlySubstanceUnits="false" boundaryCondition="false" constant="false">
        <notes>
          <body xmlns="http://www.w3.org/1999/xhtml">
            <p>FORMULA: </p>
            <p>CHARGE: 0</p>
          </body>
        </notes>
      </species>
      <species id="M_C00032_e" name="C00032[e]" compartment="e" hasOnlySubstanceUnits="false" boundaryCondition="false" constant="false">
        <notes>
          <body xmlns="http://www.w3.org/1999/xhtml">
            <p>FORMULA: </p>
            <p>CHARGE: 0</p>
          </body>
        </notes>
      </species>
      <species id="M_C00001_e" name="C00001[e]" compartment="e" hasOnlySubstanceUnits="false" boundaryCondition="false" constant="false">
        <notes>
          <body xmlns="http://www.w3.org/1999/xhtml">
            <p>FORMULA: </p>
            <p>CHARGE: 0</p>
          </body>
        </notes>
      </species>
      <species id="M_C00058_e" name="C00058[e]" compartment="e" hasOnlySubstanceUnits="false" boundaryCondition="false" constant="false">
        <notes>
          <body xmlns="http://www.w3.org/1999/xhtml">
            <p>FORMULA: </p>
            <p>CHARGE: 0</p>
          </body>
        </notes>
      </species>
      <species id="M_C00469_e" name="C00469[e]" compartment="e" hasOnlySubstanceUnits="false" boundaryCondition="false" constant="false">
        <notes>
          <body xmlns="http://www.w3.org/1999/xhtml">
            <p>FORMULA: </p>
            <p>CHARGE: 0</p>
          </body>
        </notes>
      </species>
      <species id="M_C00011_e" name="C00011[e]" compartment="e" hasOnlySubstanceUnits="false" boundaryCondition="false" constant="false">
        <notes>
          <body xmlns="http://www.w3.org/1999/xhtml">
            <p>FORMULA: </p>
            <p>CHARGE: 0</p>
          </body>
        </notes>
      </species>
      <species id="M_C01438_e" name="C01438[e]" compartment="e" hasOnlySubstanceUnits="false" boundaryCondition="false" constant="false">
        <notes>
          <body xmlns="http://www.w3.org/1999/xhtml">
            <p>FORMULA: </p>
            <p>CHARGE: 0</p>
          </body>
        </notes>
      </species>
      <species id="M_C00305_e" name="C00305[e]" compartment="e" hasOnlySubstanceUnits="false" boundaryCondition="false" constant="false">
        <notes>
          <body xmlns="http://www.w3.org/1999/xhtml">
            <p>FORMULA: </p>
            <p>CHARGE: 0</p>
          </body>
        </notes>
      </species>
      <species id="M_C00175_e" name="C00175[e]" compartment="e" hasOnlySubstanceUnits="false" boundaryCondition="false" constant="false">
        <notes>
          <body xmlns="http://www.w3.org/1999/xhtml">
            <p>FORMULA: </p>
            <p>CHARGE: 0</p>
          </body>
        </notes>
      </species>
      <species id="M_C00076_e" name="C00076[e]" compartment="e" hasOnlySubstanceUnits="false" boundaryCondition="false" constant="false">
        <notes>
          <body xmlns="http://www.w3.org/1999/xhtml">
            <p>FORMULA: </p>
            <p>CHARGE: 0</p>
          </body>
        </notes>
      </species>
      <species id="M_C00070_e" name="C00070[e]" compartment="e" hasOnlySubstanceUnits="false" boundaryCondition="false" constant="false">
        <notes>
          <body xmlns="http://www.w3.org/1999/xhtml">
            <p>FORMULA: </p>
            <p>CHARGE: 0</p>
          </body>
        </notes>
      </species>
      <species id="M_C00023_e" name="C00023[e]" compartment="e" hasOnlySubstanceUnits="false" boundaryCondition="false" constant="false">
        <notes>
          <body xmlns="http://www.w3.org/1999/xhtml">
            <p>FORMULA: </p>
            <p>CHARGE: 0</p>
          </body>
        </notes>
      </species>
      <species id="M_C00033_e" name="C00033[e]" compartment="e" hasOnlySubstanceUnits="false" boundaryCondition="false" constant="false">
        <notes>
          <body xmlns="http://www.w3.org/1999/xhtml">
            <p>FORMULA: </p>
            <p>CHARGE: 0</p>
          </body>
        </notes>
      </species>
      <species id="M_C00059_e" name="C00059[e]" compartment="e" hasOnlySubstanceUnits="false" boundaryCondition="false" constant="false">
        <notes>
          <body xmlns="http://www.w3.org/1999/xhtml">
            <p>FORMULA: </p>
            <p>CHARGE: 0</p>
          </body>
        </notes>
      </species>
      <species id="M_C00042_e" name="C00042[e]" compartment="e" hasOnlySubstanceUnits="false" boundaryCondition="false" constant="false">
        <notes>
          <body xmlns="http://www.w3.org/1999/xhtml">
            <p>FORMULA: </p>
            <p>CHARGE: 0</p>
          </body>
        </notes>
      </species>
      <species id="M_CCL160161_e" name="CCL160161[e]" compartment="e" hasOnlySubstanceUnits="false" boundaryCondition="false" constant="false">
        <notes>
          <body xmlns="http://www.w3.org/1999/xhtml">
            <p>FORMULA: </p>
            <p>CHARGE: 0</p>
          </body>
        </notes>
      </species>
      <species id="M_CCL161140_e" name="CCL161140[e]" compartment="e" hasOnlySubstanceUnits="false" boundaryCondition="false" constant="false">
        <notes>
          <body xmlns="http://www.w3.org/1999/xhtml">
            <p>FORMULA: </p>
            <p>CHARGE: 0</p>
          </body>
        </notes>
      </species>
      <species id="M_CCL161161_e" name="CCL161161[e]" compartment="e" hasOnlySubstanceUnits="false" boundaryCondition="false" constant="false">
        <notes>
          <body xmlns="http://www.w3.org/1999/xhtml">
            <p>FORMULA: </p>
            <p>CHARGE: 0</p>
          </body>
        </notes>
      </species>
      <species id="M_CPC160161_e" name="CPC160161[e]" compartment="e" hasOnlySubstanceUnits="false" boundaryCondition="false" constant="false">
        <notes>
          <body xmlns="http://www.w3.org/1999/xhtml">
            <p>FORMULA: </p>
            <p>CHARGE: 0</p>
          </body>
        </notes>
      </species>
      <species id="M_CPC161140_e" name="CPC161140[e]" compartment="e" hasOnlySubstanceUnits="false" boundaryCondition="false" constant="false">
        <notes>
          <body xmlns="http://www.w3.org/1999/xhtml">
            <p>FORMULA: </p>
            <p>CHARGE: 0</p>
          </body>
        </notes>
      </species>
      <species id="M_CPC161161_e" name="CPC161161[e]" compartment="e" hasOnlySubstanceUnits="false" boundaryCondition="false" constant="false">
        <notes>
          <body xmlns="http://www.w3.org/1999/xhtml">
            <p>FORMULA: </p>
            <p>CHARGE: 0</p>
          </body>
        </notes>
      </species>
      <species id="M_CPE160161_e" name="CPE160161[e]" compartment="e" hasOnlySubstanceUnits="false" boundaryCondition="false" constant="false">
        <notes>
          <body xmlns="http://www.w3.org/1999/xhtml">
            <p>FORMULA: </p>
            <p>CHARGE: 0</p>
          </body>
        </notes>
      </species>
      <species id="M_CPE161140_e" name="CPE161140[e]" compartment="e" hasOnlySubstanceUnits="false" boundaryCondition="false" constant="false">
        <notes>
          <body xmlns="http://www.w3.org/1999/xhtml">
            <p>FORMULA: </p>
            <p>CHARGE: 0</p>
          </body>
        </notes>
      </species>
      <species id="M_CPE161161_e" name="CPE161161[e]" compartment="e" hasOnlySubstanceUnits="false" boundaryCondition="false" constant="false">
        <notes>
          <body xmlns="http://www.w3.org/1999/xhtml">
            <p>FORMULA: </p>
            <p>CHARGE: 0</p>
          </body>
        </notes>
      </species>
      <species id="M_CPG160161_e" name="CPG160161[e]" compartment="e" hasOnlySubstanceUnits="false" boundaryCondition="false" constant="false">
        <notes>
          <body xmlns="http://www.w3.org/1999/xhtml">
            <p>FORMULA: </p>
            <p>CHARGE: 0</p>
          </body>
        </notes>
      </species>
      <species id="M_CPG161140_e" name="CPG161140[e]" compartment="e" hasOnlySubstanceUnits="false" boundaryCondition="false" constant="false">
        <notes>
          <body xmlns="http://www.w3.org/1999/xhtml">
            <p>FORMULA: </p>
            <p>CHARGE: 0</p>
          </body>
        </notes>
      </species>
      <species id="M_CPG161161_e" name="CPG161161[e]" compartment="e" hasOnlySubstanceUnits="false" boundaryCondition="false" constant="false">
        <notes>
          <body xmlns="http://www.w3.org/1999/xhtml">
            <p>FORMULA: </p>
            <p>CHARGE: 0</p>
          </body>
        </notes>
      </species>
      <species id="M_C06706_e" name="C06706[e]" compartment="e" hasOnlySubstanceUnits="false" boundaryCondition="false" constant="false">
        <notes>
          <body xmlns="http://www.w3.org/1999/xhtml">
            <p>FORMULA: </p>
            <p>CHARGE: 0</p>
          </body>
        </notes>
      </species>
      <species id="M_C06706_c" name="Lipo-oligosaccharide" compartment="c" hasOnlySubstanceUnits="false" boundaryCondition="false" constant="false">
        <notes>
          <body xmlns="http://www.w3.org/1999/xhtml">
            <p>FORMULA: </p>
            <p>CHARGE: 0</p>
          </body>
        </notes>
      </species>
      <species id="M_C06025_e" name="C06025[e]" compartment="e" hasOnlySubstanceUnits="false" boundaryCondition="false" constant="false">
        <notes>
          <body xmlns="http://www.w3.org/1999/xhtml">
            <p>FORMULA: </p>
            <p>CHARGE: 0</p>
          </body>
        </notes>
      </species>
      <species id="M_C00134_e" name="C00134[e]" compartment="e" hasOnlySubstanceUnits="false" boundaryCondition="false" constant="false">
        <notes>
          <body xmlns="http://www.w3.org/1999/xhtml">
            <p>FORMULA: </p>
            <p>CHARGE: 0</p>
          </body>
        </notes>
      </species>
      <species id="M_C00315_e" name="C00315[e]" compartment="e" hasOnlySubstanceUnits="false" boundaryCondition="false" constant="false">
        <notes>
          <body xmlns="http://www.w3.org/1999/xhtml">
            <p>FORMULA: </p>
            <p>CHARGE: 0</p>
          </body>
        </notes>
      </species>
      <species id="M_C00086_e" name="C00086[e]" compartment="e" hasOnlySubstanceUnits="false" boundaryCondition="false" constant="false">
        <notes>
          <body xmlns="http://www.w3.org/1999/xhtml">
            <p>FORMULA: </p>
            <p>CHARGE: 0</p>
          </body>
        </notes>
      </species>
      <species id="M_C00086_c" name="Urea" compartment="c" hasOnlySubstanceUnits="false" boundaryCondition="false" constant="false">
        <notes>
          <body xmlns="http://www.w3.org/1999/xhtml">
            <p>FORMULA: CH4N2O</p>
            <p>CHARGE: 0</p>
          </body>
        </notes>
      </species>
      <species id="M_C00058_p" name="Formic acid" compartment="p" hasOnlySubstanceUnits="false" boundaryCondition="false" constant="false">
        <notes>
          <body xmlns="http://www.w3.org/1999/xhtml">
            <p>FORMULA: CHO2</p>
            <p>CHARGE: 0</p>
          </body>
        </notes>
      </species>
      <species id="M_C00022_p" name="pyruvic acid" compartment="p" hasOnlySubstanceUnits="false" boundaryCondition="false" constant="false">
        <notes>
          <body xmlns="http://www.w3.org/1999/xhtml">
            <p>FORMULA: C3H3O3</p>
            <p>CHARGE: 0</p>
          </body>
        </notes>
      </species>
      <species id="M_C00009_p" name="Phosphoric acid" compartment="p" hasOnlySubstanceUnits="false" boundaryCondition="false" constant="false">
        <notes>
          <body xmlns="http://www.w3.org/1999/xhtml">
            <p>FORMULA: O4P</p>
            <p>CHARGE: 0</p>
          </body>
        </notes>
      </species>
      <species id="M_C00088_p" name="Nitrite" compartment="p" hasOnlySubstanceUnits="false" boundaryCondition="false" constant="false">
        <notes>
          <body xmlns="http://www.w3.org/1999/xhtml">
            <p>FORMULA: NO2</p>
            <p>CHARGE: 0</p>
          </body>
        </notes>
      </species>
      <species id="M_C00244_p" name="Nitric acid" compartment="p" hasOnlySubstanceUnits="false" boundaryCondition="false" constant="false">
        <notes>
          <body xmlns="http://www.w3.org/1999/xhtml">
            <p>FORMULA: NO3</p>
            <p>CHARGE: 0</p>
          </body>
        </notes>
      </species>
      <species id="M_C00014_p" name="Ammonia" compartment="p" hasOnlySubstanceUnits="false" boundaryCondition="false" constant="false">
        <notes>
          <body xmlns="http://www.w3.org/1999/xhtml">
            <p>FORMULA: NH3</p>
            <p>CHARGE: 0</p>
          </body>
        </notes>
      </species>
      <species id="M_C00697_p" name="Nitrogen" compartment="p" hasOnlySubstanceUnits="false" boundaryCondition="false" constant="false">
        <notes>
          <body xmlns="http://www.w3.org/1999/xhtml">
            <p>FORMULA: N2</p>
            <p>CHARGE: 0</p>
          </body>
        </notes>
      </species>
      <species id="M_C00256_p" name="D-Lactic acid" compartment="p" hasOnlySubstanceUnits="false" boundaryCondition="false" constant="false">
        <notes>
          <body xmlns="http://www.w3.org/1999/xhtml">
            <p>FORMULA: C3H5O3</p>
            <p>CHARGE: 0</p>
          </body>
        </notes>
      </species>
      <species id="M_C00032_p" name="Heme" compartment="p" hasOnlySubstanceUnits="false" boundaryCondition="false" constant="false">
        <notes>
          <body xmlns="http://www.w3.org/1999/xhtml">
            <p>FORMULA: C34H30FeN4O4</p>
            <p>CHARGE: 0</p>
          </body>
        </notes>
      </species>
      <species id="M_C00001_p" name="water" compartment="p" hasOnlySubstanceUnits="false" boundaryCondition="false" constant="false">
        <notes>
          <body xmlns="http://www.w3.org/1999/xhtml">
            <p>FORMULA: H2O</p>
            <p>CHARGE: 0</p>
          </body>
        </notes>
      </species>
      <species id="M_C00469_p" name="Ethanol" compartment="p" hasOnlySubstanceUnits="false" boundaryCondition="false" constant="false">
        <notes>
          <body xmlns="http://www.w3.org/1999/xhtml">
            <p>FORMULA: C2H6O</p>
            <p>CHARGE: 0</p>
          </body>
        </notes>
      </species>
      <species id="M_C00011_p" name="Carbon dioxide" compartment="p" hasOnlySubstanceUnits="false" boundaryCondition="false" constant="false">
        <notes>
          <body xmlns="http://www.w3.org/1999/xhtml">
            <p>FORMULA: CO2</p>
            <p>CHARGE: 0</p>
          </body>
        </notes>
      </species>
      <species id="M_C00305_p" name="Magnesiumcation" compartment="p" hasOnlySubstanceUnits="false" boundaryCondition="false" constant="false">
        <notes>
          <body xmlns="http://www.w3.org/1999/xhtml">
            <p>FORMULA: Mg+2</p>
            <p>CHARGE: 0</p>
          </body>
        </notes>
      </species>
      <species id="M_C00175_p" name="Cobalt ion" compartment="p" hasOnlySubstanceUnits="false" boundaryCondition="false" constant="false">
        <notes>
          <body xmlns="http://www.w3.org/1999/xhtml">
            <p>FORMULA: Co+2</p>
            <p>CHARGE: 0</p>
          </body>
        </notes>
      </species>
      <species id="M_C00076_p" name="Calciumcation" compartment="p" hasOnlySubstanceUnits="false" boundaryCondition="false" constant="false">
        <notes>
          <body xmlns="http://www.w3.org/1999/xhtml">
            <p>FORMULA: Ca+2</p>
            <p>CHARGE: 0</p>
          </body>
        </notes>
      </species>
      <species id="M_C00070_p" name="Copper" compartment="p" hasOnlySubstanceUnits="false" boundaryCondition="false" constant="false">
        <notes>
          <body xmlns="http://www.w3.org/1999/xhtml">
            <p>FORMULA: Cu+2</p>
            <p>CHARGE: 0</p>
          </body>
        </notes>
      </species>
      <species id="M_C00023_p" name="Iron" compartment="p" hasOnlySubstanceUnits="false" boundaryCondition="false" constant="false">
        <notes>
          <body xmlns="http://www.w3.org/1999/xhtml">
            <p>FORMULA: Fe</p>
            <p>CHARGE: 0</p>
          </body>
        </notes>
      </species>
      <species id="M_C00033_p" name="Acetic acid" compartment="p" hasOnlySubstanceUnits="false" boundaryCondition="false" constant="false">
        <notes>
          <body xmlns="http://www.w3.org/1999/xhtml">
            <p>FORMULA: C2H3O2</p>
            <p>CHARGE: 0</p>
          </body>
        </notes>
      </species>
      <species id="M_C00059_p" name="Sulfuric acid" compartment="p" hasOnlySubstanceUnits="false" boundaryCondition="false" constant="false">
        <notes>
          <body xmlns="http://www.w3.org/1999/xhtml">
            <p>FORMULA: O4S</p>
            <p>CHARGE: 0</p>
          </body>
        </notes>
      </species>
      <species id="M_C00042_p" name="Succinic acid" compartment="p" hasOnlySubstanceUnits="false" boundaryCondition="false" constant="false">
        <notes>
          <body xmlns="http://www.w3.org/1999/xhtml">
            <p>FORMULA: C4H4O4</p>
            <p>CHARGE: 0</p>
          </body>
        </notes>
      </species>
      <species id="M_C00041_e" name="L-Alanine" compartment="e" hasOnlySubstanceUnits="false" boundaryCondition="false" constant="false">
        <notes>
          <body xmlns="http://www.w3.org/1999/xhtml">
            <p>FORMULA: C3H7NO2</p>
            <p>CHARGE: 0</p>
          </body>
        </notes>
      </species>
      <species id="M_C00152_e" name="2-Aminosuccinamic acid" compartment="e" hasOnlySubstanceUnits="false" boundaryCondition="false" constant="false">
        <notes>
          <body xmlns="http://www.w3.org/1999/xhtml">
            <p>FORMULA: C4H8N2O3</p>
            <p>CHARGE: 0</p>
          </body>
        </notes>
      </species>
      <species id="M_C00049_e" name="L-Aspartic acid" compartment="e" hasOnlySubstanceUnits="false" boundaryCondition="false" constant="false">
        <notes>
          <body xmlns="http://www.w3.org/1999/xhtml">
            <p>FORMULA: C4H6NO4</p>
            <p>CHARGE: 0</p>
          </body>
        </notes>
      </species>
      <species id="M_C00097_e" name="L-Cysteine" compartment="e" hasOnlySubstanceUnits="false" boundaryCondition="false" constant="false">
        <notes>
          <body xmlns="http://www.w3.org/1999/xhtml">
            <p>FORMULA: C3H7NO2S</p>
            <p>CHARGE: 0</p>
          </body>
        </notes>
      </species>
      <species id="M_C00025_e" name="L-Glutamic acid" compartment="e" hasOnlySubstanceUnits="false" boundaryCondition="false" constant="false">
        <notes>
          <body xmlns="http://www.w3.org/1999/xhtml">
            <p>FORMULA: C5H8NO4</p>
            <p>CHARGE: 0</p>
          </body>
        </notes>
      </species>
      <species id="M_C00064_e" name="L-Glutamine" compartment="e" hasOnlySubstanceUnits="false" boundaryCondition="false" constant="false">
        <notes>
          <body xmlns="http://www.w3.org/1999/xhtml">
            <p>FORMULA: C5H9N2O3</p>
            <p>CHARGE: 0</p>
          </body>
        </notes>
      </species>
      <species id="M_C00183_e" name="L-Valine" compartment="e" hasOnlySubstanceUnits="false" boundaryCondition="false" constant="false">
        <notes>
          <body xmlns="http://www.w3.org/1999/xhtml">
            <p>FORMULA: C5H11NO2</p>
            <p>CHARGE: 0</p>
          </body>
        </notes>
      </species>
      <species id="M_C00957_e" name="3-Mercaptopyruvate" compartment="e" hasOnlySubstanceUnits="false" boundaryCondition="false" constant="false">
        <notes>
          <body xmlns="http://www.w3.org/1999/xhtml">
            <p>FORMULA: C3H3O3S</p>
            <p>CHARGE: 0</p>
          </body>
        </notes>
      </species>
      <species id="M_C00141_e" name="2-Keto-3-methylbutyric acid" compartment="e" hasOnlySubstanceUnits="false" boundaryCondition="false" constant="false">
        <notes>
          <body xmlns="http://www.w3.org/1999/xhtml">
            <p>FORMULA: C5H7O3</p>
            <p>CHARGE: 0</p>
          </body>
        </notes>
      </species>
      <species id="M_C00036_e" name="Oxalacetic acid" compartment="e" hasOnlySubstanceUnits="false" boundaryCondition="false" constant="false">
        <notes>
          <body xmlns="http://www.w3.org/1999/xhtml">
            <p>FORMULA: C4H2O5</p>
            <p>CHARGE: 0</p>
          </body>
        </notes>
      </species>
      <species id="M_C00940_e" name="2-Oxoglutaramate" compartment="e" hasOnlySubstanceUnits="false" boundaryCondition="false" constant="false">
        <notes>
          <body xmlns="http://www.w3.org/1999/xhtml">
            <p>FORMULA: C5H6NO4</p>
            <p>CHARGE: 0</p>
          </body>
        </notes>
      </species>
      <species id="M_C00132_e" name="Methanol" compartment="e" hasOnlySubstanceUnits="false" boundaryCondition="false" constant="false">
        <notes>
          <body xmlns="http://www.w3.org/1999/xhtml">
            <p>FORMULA: CH4O</p>
            <p>CHARGE: 0</p>
          </body>
        </notes>
      </species>
      <species id="M_C00067_e" name="Formaldehyde" compartment="e" hasOnlySubstanceUnits="false" boundaryCondition="false" constant="false">
        <notes>
          <body xmlns="http://www.w3.org/1999/xhtml">
            <p>FORMULA: CH2O</p>
            <p>CHARGE: 0</p>
          </body>
        </notes>
      </species>
      <species id="M_C00067_p" name="Formaldehyde" compartment="p" hasOnlySubstanceUnits="false" boundaryCondition="false" constant="false">
        <notes>
          <body xmlns="http://www.w3.org/1999/xhtml">
            <p>FORMULA: CH2O</p>
            <p>CHARGE: 0</p>
          </body>
        </notes>
      </species>
    </listOfSpecies>
    <listOfReactions>
      <reaction id="R_Starch_synthesis" name="Starch Synthesis Reaction" reversible="false">
        <notes>
          <body xmlns="http://www.w3.org/1999/xhtml">
            <p>GENE_ASSOCIATION: </p>
            <p>SUBSYSTEM: Starch and sucrose metabolism</p>
            <p>EC Number: </p>
            <p>Confidence Level: </p>
            <p>AUTHORS: </p>
            <p/>
          </body>
        </notes>
        <listOfReactants>
          <speciesReference species="M_C00498_c" stoichiometry="1"/>
        </listOfReactants>
        <listOfProducts>
          <speciesReference species="M_C00008_c" stoichiometry="1"/>
          <speciesReference species="M_C00369_c" stoichiometry="1"/>
        </listOfProducts>
        <kineticLaw>
          <math xmlns="http://www.w3.org/1998/Math/MathML">
            <ci> FLUX_VALUE </ci>
          </math>
          <listOfParameters>
            <parameter id="LOWER_BOUND" value="0" units="mmol_per_gDW_per_hr" constant="false"/>
            <parameter id="UPPER_BOUND" value="1000" units="mmol_per_gDW_per_hr" constant="false"/>
            <parameter id="FLUX_VALUE" value="0" units="mmol_per_gDW_per_hr" constant="false"/>
            <parameter id="OBJECTIVE_COEFFICIENT" value="0" units="mmol_per_gDW_per_hr" constant="false"/>
          </listOfParameters>
        </kineticLaw>
      </reaction>
      <reaction id="R_Starch_degredation" name="Starch Degredation Reaction" reversible="false">
        <notes>
          <body xmlns="http://www.w3.org/1999/xhtml">
            <p>GENE_ASSOCIATION: </p>
            <p>SUBSYSTEM: Starch and sucrose metabolism</p>
            <p>EC Number: </p>
            <p>Confidence Level: </p>
            <p>AUTHORS: </p>
            <p/>
          </body>
        </notes>
        <listOfReactants>
          <speciesReference species="M_C00369_c" stoichiometry="1"/>
          <speciesReference species="M_C00009_c" stoichiometry="1"/>
        </listOfReactants>
        <listOfProducts>
          <speciesReference species="M_C00103_c" stoichiometry="1"/>
        </listOfProducts>
        <kineticLaw>
          <math xmlns="http://www.w3.org/1998/Math/MathML">
            <ci> FLUX_VALUE </ci>
          </math>
          <listOfParameters>
            <parameter id="LOWER_BOUND" value="0" units="mmol_per_gDW_per_hr" constant="false"/>
            <parameter id="UPPER_BOUND" value="1000" units="mmol_per_gDW_per_hr" constant="false"/>
            <parameter id="FLUX_VALUE" value="0" units="mmol_per_gDW_per_hr" constant="false"/>
            <parameter id="OBJECTIVE_COEFFICIENT" value="0" units="mmol_per_gDW_per_hr" constant="false"/>
          </listOfParameters>
        </kineticLaw>
      </reaction>
      <reaction id="R_Rspont2" name="Spontanous Reaction" reversible="true">
        <notes>
          <body xmlns="http://www.w3.org/1999/xhtml">
            <p>GENE_ASSOCIATION: </p>
            <p>SUBSYSTEM: Spontanous</p>
            <p>EC Number: </p>
            <p>Confidence Level: </p>
            <p>AUTHORS: </p>
            <p/>
          </body>
        </notes>
        <listOfReactants>
          <speciesReference species="M_C01165_c" stoichiometry="1"/>
        </listOfReactants>
        <listOfProducts>
          <speciesReference species="M_C00001_c" stoichiometry="1"/>
          <speciesReference species="M_C00080_c" stoichiometry="1"/>
          <speciesReference species="M_C03912_c" stoichiometry="1"/>
        </listOfProducts>
        <kineticLaw>
          <math xmlns="http://www.w3.org/1998/Math/MathML">
            <ci> FLUX_VALUE </ci>
          </math>
          <listOfParameters>
            <parameter id="LOWER_BOUND" value="-1000" units="mmol_per_gDW_per_hr" constant="false"/>
            <parameter id="UPPER_BOUND" value="1000" units="mmol_per_gDW_per_hr" constant="false"/>
            <parameter id="FLUX_VALUE" value="0" units="mmol_per_gDW_per_hr" constant="false"/>
            <parameter id="OBJECTIVE_COEFFICIENT" value="0" units="mmol_per_gDW_per_hr" constant="false"/>
          </listOfParameters>
        </kineticLaw>
      </reaction>
      <reaction id="R_RPG161161" name="Phosphatidylglycerol Synthesis Reaction" reversible="false">
        <notes>
          <body xmlns="http://www.w3.org/1999/xhtml">
            <p>GENE_ASSOCIATION: </p>
            <p>SUBSYSTEM: Fatty acid biosynthesis</p>
            <p>EC Number: </p>
            <p>Confidence Level: </p>
            <p>AUTHORS: </p>
            <p/>
          </body>
        </notes>
        <listOfReactants>
          <speciesReference species="M_C00001_c" stoichiometry="1"/>
          <speciesReference species="M_C00093_c" stoichiometry="1"/>
          <speciesReference species="M_C00111_c" stoichiometry="1"/>
          <speciesReference species="M_C00063_c" stoichiometry="1"/>
          <speciesReference species="M_C08362_c" stoichiometry="2"/>
          <speciesReference species="M_C00005_c" stoichiometry="1"/>
        </listOfReactants>
        <listOfProducts>
          <speciesReference species="M_C00009_c" stoichiometry="1"/>
          <speciesReference species="M_C00013_c" stoichiometry="1"/>
          <speciesReference species="M_C00006_c" stoichiometry="1"/>
          <speciesReference species="M_CPG161161_c" stoichiometry="1"/>
          <speciesReference species="M_C00055_c" stoichiometry="1"/>
        </listOfProducts>
        <kineticLaw>
          <math xmlns="http://www.w3.org/1998/Math/MathML">
            <ci> FLUX_VALUE </ci>
          </math>
          <listOfParameters>
            <parameter id="LOWER_BOUND" value="0" units="mmol_per_gDW_per_hr" constant="false"/>
            <parameter id="UPPER_BOUND" value="1000" units="mmol_per_gDW_per_hr" constant="false"/>
            <parameter id="FLUX_VALUE" value="0" units="mmol_per_gDW_per_hr" constant="false"/>
            <parameter id="OBJECTIVE_COEFFICIENT" value="0" units="mmol_per_gDW_per_hr" constant="false"/>
          </listOfParameters>
        </kineticLaw>
      </reaction>
      <reaction id="R_RPG161140" name="Phosphatidylglycerol Synthesis Reaction" reversible="false">
        <notes>
          <body xmlns="http://www.w3.org/1999/xhtml">
            <p>GENE_ASSOCIATION: </p>
            <p>SUBSYSTEM: Fatty acid biosynthesis</p>
            <p>EC Number: </p>
            <p>Confidence Level: </p>
            <p>AUTHORS: </p>
            <p/>
          </body>
        </notes>
        <listOfReactants>
          <speciesReference species="M_C00001_c" stoichiometry="1"/>
          <speciesReference species="M_C00093_c" stoichiometry="1"/>
          <speciesReference species="M_C00111_c" stoichiometry="1"/>
          <speciesReference species="M_C00063_c" stoichiometry="1"/>
          <speciesReference species="M_C08362_c" stoichiometry="1"/>
          <speciesReference species="M_C00005_c" stoichiometry="1"/>
          <speciesReference species="M_C06424_c" stoichiometry="1"/>
        </listOfReactants>
        <listOfProducts>
          <speciesReference species="M_C00009_c" stoichiometry="1"/>
          <speciesReference species="M_C00013_c" stoichiometry="1"/>
          <speciesReference species="M_C00006_c" stoichiometry="1"/>
          <speciesReference species="M_C00055_c" stoichiometry="1"/>
          <speciesReference species="M_CPG161140_c" stoichiometry="1"/>
        </listOfProducts>
        <kineticLaw>
          <math xmlns="http://www.w3.org/1998/Math/MathML">
            <ci> FLUX_VALUE </ci>
          </math>
          <listOfParameters>
            <parameter id="LOWER_BOUND" value="0" units="mmol_per_gDW_per_hr" constant="false"/>
            <parameter id="UPPER_BOUND" value="1000" units="mmol_per_gDW_per_hr" constant="false"/>
            <parameter id="FLUX_VALUE" value="0" units="mmol_per_gDW_per_hr" constant="false"/>
            <parameter id="OBJECTIVE_COEFFICIENT" value="0" units="mmol_per_gDW_per_hr" constant="false"/>
          </listOfParameters>
        </kineticLaw>
      </reaction>
      <reaction id="R_RPG160161" name="Phosphatidylglycerol Synthesis Reaction" reversible="false">
        <notes>
          <body xmlns="http://www.w3.org/1999/xhtml">
            <p>GENE_ASSOCIATION: </p>
            <p>SUBSYSTEM: Fatty acid biosynthesis</p>
            <p>EC Number: </p>
            <p>Confidence Level: </p>
            <p>AUTHORS: </p>
            <p/>
          </body>
        </notes>
        <listOfReactants>
          <speciesReference species="M_C00001_c" stoichiometry="1"/>
          <speciesReference species="M_C00093_c" stoichiometry="1"/>
          <speciesReference species="M_C00111_c" stoichiometry="1"/>
          <speciesReference species="M_C00063_c" stoichiometry="1"/>
          <speciesReference species="M_C08362_c" stoichiometry="1"/>
          <speciesReference species="M_C00005_c" stoichiometry="1"/>
          <speciesReference species="M_C00249_c" stoichiometry="1"/>
        </listOfReactants>
        <listOfProducts>
          <speciesReference species="M_C00009_c" stoichiometry="1"/>
          <speciesReference species="M_C00013_c" stoichiometry="1"/>
          <speciesReference species="M_C00006_c" stoichiometry="1"/>
          <speciesReference species="M_C00055_c" stoichiometry="1"/>
          <speciesReference species="M_CPG160161_c" stoichiometry="1"/>
        </listOfProducts>
        <kineticLaw>
          <math xmlns="http://www.w3.org/1998/Math/MathML">
            <ci> FLUX_VALUE </ci>
          </math>
          <listOfParameters>
            <parameter id="LOWER_BOUND" value="0" units="mmol_per_gDW_per_hr" constant="false"/>
            <parameter id="UPPER_BOUND" value="1000" units="mmol_per_gDW_per_hr" constant="false"/>
            <parameter id="FLUX_VALUE" value="0" units="mmol_per_gDW_per_hr" constant="false"/>
            <parameter id="OBJECTIVE_COEFFICIENT" value="0" units="mmol_per_gDW_per_hr" constant="false"/>
          </listOfParameters>
        </kineticLaw>
      </reaction>
      <reaction id="R_RPE161161" name="Phosphatidylethanol Synthesis Reaction" reversible="false">
        <notes>
          <body xmlns="http://www.w3.org/1999/xhtml">
            <p>GENE_ASSOCIATION: </p>
            <p>SUBSYSTEM: Fatty acid biosynthesis</p>
            <p>EC Number: </p>
            <p>Confidence Level: </p>
            <p>AUTHORS: </p>
            <p/>
          </body>
        </notes>
        <listOfReactants>
          <speciesReference species="M_C00111_c" stoichiometry="1"/>
          <speciesReference species="M_C00063_c" stoichiometry="1"/>
          <speciesReference species="M_C08362_c" stoichiometry="2"/>
          <speciesReference species="M_C00005_c" stoichiometry="1"/>
          <speciesReference species="M_C00065_c" stoichiometry="1"/>
        </listOfReactants>
        <listOfProducts>
          <speciesReference species="M_C00013_c" stoichiometry="1"/>
          <speciesReference species="M_C00006_c" stoichiometry="1"/>
          <speciesReference species="M_C00055_c" stoichiometry="1"/>
          <speciesReference species="M_C00011_c" stoichiometry="1"/>
          <speciesReference species="M_CPE161161_c" stoichiometry="1"/>
        </listOfProducts>
        <kineticLaw>
          <math xmlns="http://www.w3.org/1998/Math/MathML">
            <ci> FLUX_VALUE </ci>
          </math>
          <listOfParameters>
            <parameter id="LOWER_BOUND" value="0" units="mmol_per_gDW_per_hr" constant="false"/>
            <parameter id="UPPER_BOUND" value="1000" units="mmol_per_gDW_per_hr" constant="false"/>
            <parameter id="FLUX_VALUE" value="0" units="mmol_per_gDW_per_hr" constant="false"/>
            <parameter id="OBJECTIVE_COEFFICIENT" value="0" units="mmol_per_gDW_per_hr" constant="false"/>
          </listOfParameters>
        </kineticLaw>
      </reaction>
      <reaction id="R_RPE161140" name="Phosphatidylethanol Synthesis Reaction" reversible="false">
        <notes>
          <body xmlns="http://www.w3.org/1999/xhtml">
            <p>GENE_ASSOCIATION: </p>
            <p>SUBSYSTEM: Fatty acid biosynthesis</p>
            <p>EC Number: </p>
            <p>Confidence Level: </p>
            <p>AUTHORS: </p>
            <p/>
          </body>
        </notes>
        <listOfReactants>
          <speciesReference species="M_C00111_c" stoichiometry="1"/>
          <speciesReference species="M_C00063_c" stoichiometry="1"/>
          <speciesReference species="M_C08362_c" stoichiometry="1"/>
          <speciesReference species="M_C00005_c" stoichiometry="1"/>
          <speciesReference species="M_C06424_c" stoichiometry="1"/>
          <speciesReference species="M_C00065_c" stoichiometry="1"/>
        </listOfReactants>
        <listOfProducts>
          <speciesReference species="M_C00013_c" stoichiometry="1"/>
          <speciesReference species="M_C00006_c" stoichiometry="1"/>
          <speciesReference species="M_C00055_c" stoichiometry="1"/>
          <speciesReference species="M_C00011_c" stoichiometry="1"/>
          <speciesReference species="M_CPE161140_c" stoichiometry="1"/>
        </listOfProducts>
        <kineticLaw>
          <math xmlns="http://www.w3.org/1998/Math/MathML">
            <ci> FLUX_VALUE </ci>
          </math>
          <listOfParameters>
            <parameter id="LOWER_BOUND" value="0" units="mmol_per_gDW_per_hr" constant="false"/>
            <parameter id="UPPER_BOUND" value="1000" units="mmol_per_gDW_per_hr" constant="false"/>
            <parameter id="FLUX_VALUE" value="0" units="mmol_per_gDW_per_hr" constant="false"/>
            <parameter id="OBJECTIVE_COEFFICIENT" value="0" units="mmol_per_gDW_per_hr" constant="false"/>
          </listOfParameters>
        </kineticLaw>
      </reaction>
      <reaction id="R_RPE160161" name="Phosphatidylethanol Synthesis Reaction" reversible="false">
        <notes>
          <body xmlns="http://www.w3.org/1999/xhtml">
            <p>GENE_ASSOCIATION: </p>
            <p>SUBSYSTEM: Fatty acid biosynthesis</p>
            <p>EC Number: </p>
            <p>Confidence Level: </p>
            <p>AUTHORS: </p>
            <p/>
          </body>
        </notes>
        <listOfReactants>
          <speciesReference species="M_C00111_c" stoichiometry="1"/>
          <speciesReference species="M_C00063_c" stoichiometry="1"/>
          <speciesReference species="M_C08362_c" stoichiometry="1"/>
          <speciesReference species="M_C00005_c" stoichiometry="1"/>
          <speciesReference species="M_C00249_c" stoichiometry="1"/>
          <speciesReference species="M_C00065_c" stoichiometry="1"/>
        </listOfReactants>
        <listOfProducts>
          <speciesReference species="M_C00013_c" stoichiometry="1"/>
          <speciesReference species="M_C00006_c" stoichiometry="1"/>
          <speciesReference species="M_C00055_c" stoichiometry="1"/>
          <speciesReference species="M_C00011_c" stoichiometry="1"/>
          <speciesReference species="M_CPE160161_c" stoichiometry="1"/>
        </listOfProducts>
        <kineticLaw>
          <math xmlns="http://www.w3.org/1998/Math/MathML">
            <ci> FLUX_VALUE </ci>
          </math>
          <listOfParameters>
            <parameter id="LOWER_BOUND" value="0" units="mmol_per_gDW_per_hr" constant="false"/>
            <parameter id="UPPER_BOUND" value="1000" units="mmol_per_gDW_per_hr" constant="false"/>
            <parameter id="FLUX_VALUE" value="0" units="mmol_per_gDW_per_hr" constant="false"/>
            <parameter id="OBJECTIVE_COEFFICIENT" value="0" units="mmol_per_gDW_per_hr" constant="false"/>
          </listOfParameters>
        </kineticLaw>
      </reaction>
      <reaction id="R_RPC161161" name="PhosphatidylCholine Synthesis Reaction" reversible="false">
        <notes>
          <body xmlns="http://www.w3.org/1999/xhtml">
            <p>GENE_ASSOCIATION: </p>
            <p>SUBSYSTEM: Fatty acid biosynthesis</p>
            <p>EC Number: </p>
            <p>Confidence Level: </p>
            <p>AUTHORS: </p>
            <p/>
          </body>
        </notes>
        <listOfReactants>
          <speciesReference species="M_CPE161161_c" stoichiometry="1"/>
          <speciesReference species="M_C00019_c" stoichiometry="3"/>
        </listOfReactants>
        <listOfProducts>
          <speciesReference species="M_C00021_c" stoichiometry="3"/>
          <speciesReference species="M_CPC161161_c" stoichiometry="1"/>
        </listOfProducts>
        <kineticLaw>
          <math xmlns="http://www.w3.org/1998/Math/MathML">
            <ci> FLUX_VALUE </ci>
          </math>
          <listOfParameters>
            <parameter id="LOWER_BOUND" value="0" units="mmol_per_gDW_per_hr" constant="false"/>
            <parameter id="UPPER_BOUND" value="1000" units="mmol_per_gDW_per_hr" constant="false"/>
            <parameter id="FLUX_VALUE" value="0" units="mmol_per_gDW_per_hr" constant="false"/>
            <parameter id="OBJECTIVE_COEFFICIENT" value="0" units="mmol_per_gDW_per_hr" constant="false"/>
          </listOfParameters>
        </kineticLaw>
      </reaction>
      <reaction id="R_RPC161140" name="PhosphatidylCholine Synthesis Reaction" reversible="false">
        <notes>
          <body xmlns="http://www.w3.org/1999/xhtml">
            <p>GENE_ASSOCIATION: </p>
            <p>SUBSYSTEM: Fatty acid biosynthesis</p>
            <p>EC Number: </p>
            <p>Confidence Level: </p>
            <p>AUTHORS: </p>
            <p/>
          </body>
        </notes>
        <listOfReactants>
          <speciesReference species="M_CPE161140_c" stoichiometry="1"/>
          <speciesReference species="M_C00019_c" stoichiometry="3"/>
        </listOfReactants>
        <listOfProducts>
          <speciesReference species="M_C00021_c" stoichiometry="3"/>
          <speciesReference species="M_CPC161140_c" stoichiometry="1"/>
        </listOfProducts>
        <kineticLaw>
          <math xmlns="http://www.w3.org/1998/Math/MathML">
            <ci> FLUX_VALUE </ci>
          </math>
          <listOfParameters>
            <parameter id="LOWER_BOUND" value="0" units="mmol_per_gDW_per_hr" constant="false"/>
            <parameter id="UPPER_BOUND" value="1000" units="mmol_per_gDW_per_hr" constant="false"/>
            <parameter id="FLUX_VALUE" value="0" units="mmol_per_gDW_per_hr" constant="false"/>
            <parameter id="OBJECTIVE_COEFFICIENT" value="0" units="mmol_per_gDW_per_hr" constant="false"/>
          </listOfParameters>
        </kineticLaw>
      </reaction>
      <reaction id="R_RPC160161" name="PhosphatidylCholine Synthesis Reaction" reversible="false">
        <notes>
          <body xmlns="http://www.w3.org/1999/xhtml">
            <p>GENE_ASSOCIATION: </p>
            <p>SUBSYSTEM: Fatty acid biosynthesis</p>
            <p>EC Number: </p>
            <p>Confidence Level: </p>
            <p>AUTHORS: </p>
            <p/>
          </body>
        </notes>
        <listOfReactants>
          <speciesReference species="M_CPE160161_c" stoichiometry="1"/>
          <speciesReference species="M_C00019_c" stoichiometry="3"/>
        </listOfReactants>
        <listOfProducts>
          <speciesReference species="M_C00021_c" stoichiometry="3"/>
          <speciesReference species="M_CPC160161_c" stoichiometry="1"/>
        </listOfProducts>
        <kineticLaw>
          <math xmlns="http://www.w3.org/1998/Math/MathML">
            <ci> FLUX_VALUE </ci>
          </math>
          <listOfParameters>
            <parameter id="LOWER_BOUND" value="0" units="mmol_per_gDW_per_hr" constant="false"/>
            <parameter id="UPPER_BOUND" value="1000" units="mmol_per_gDW_per_hr" constant="false"/>
            <parameter id="FLUX_VALUE" value="0" units="mmol_per_gDW_per_hr" constant="false"/>
            <parameter id="OBJECTIVE_COEFFICIENT" value="0" units="mmol_per_gDW_per_hr" constant="false"/>
          </listOfParameters>
        </kineticLaw>
      </reaction>
      <reaction id="R_RCL161161" name="Cardiolipin Syntheis Reaction" reversible="false">
        <notes>
          <body xmlns="http://www.w3.org/1999/xhtml">
            <p>GENE_ASSOCIATION: </p>
            <p>SUBSYSTEM: Fatty acid biosynthesis</p>
            <p>EC Number: </p>
            <p>Confidence Level: </p>
            <p>AUTHORS: </p>
            <p/>
          </body>
        </notes>
        <listOfReactants>
          <speciesReference species="M_CPG161161_c" stoichiometry="2"/>
        </listOfReactants>
        <listOfProducts>
          <speciesReference species="M_C00116_c" stoichiometry="1"/>
          <speciesReference species="M_CCL161161_c" stoichiometry="1"/>
        </listOfProducts>
        <kineticLaw>
          <math xmlns="http://www.w3.org/1998/Math/MathML">
            <ci> FLUX_VALUE </ci>
          </math>
          <listOfParameters>
            <parameter id="LOWER_BOUND" value="0" units="mmol_per_gDW_per_hr" constant="false"/>
            <parameter id="UPPER_BOUND" value="1000" units="mmol_per_gDW_per_hr" constant="false"/>
            <parameter id="FLUX_VALUE" value="0" units="mmol_per_gDW_per_hr" constant="false"/>
            <parameter id="OBJECTIVE_COEFFICIENT" value="0" units="mmol_per_gDW_per_hr" constant="false"/>
          </listOfParameters>
        </kineticLaw>
      </reaction>
      <reaction id="R_RCL161140" name="Cardiolipin Syntheis Reaction" reversible="false">
        <notes>
          <body xmlns="http://www.w3.org/1999/xhtml">
            <p>GENE_ASSOCIATION: </p>
            <p>SUBSYSTEM: Fatty acid biosynthesis</p>
            <p>EC Number: </p>
            <p>Confidence Level: </p>
            <p>AUTHORS: </p>
            <p/>
          </body>
        </notes>
        <listOfReactants>
          <speciesReference species="M_CPG161140_c" stoichiometry="2"/>
        </listOfReactants>
        <listOfProducts>
          <speciesReference species="M_C00116_c" stoichiometry="1"/>
          <speciesReference species="M_CCL161140_c" stoichiometry="1"/>
        </listOfProducts>
        <kineticLaw>
          <math xmlns="http://www.w3.org/1998/Math/MathML">
            <ci> FLUX_VALUE </ci>
          </math>
          <listOfParameters>
            <parameter id="LOWER_BOUND" value="0" units="mmol_per_gDW_per_hr" constant="false"/>
            <parameter id="UPPER_BOUND" value="1000" units="mmol_per_gDW_per_hr" constant="false"/>
            <parameter id="FLUX_VALUE" value="0" units="mmol_per_gDW_per_hr" constant="false"/>
            <parameter id="OBJECTIVE_COEFFICIENT" value="0" units="mmol_per_gDW_per_hr" constant="false"/>
          </listOfParameters>
        </kineticLaw>
      </reaction>
      <reaction id="R_RCL160161" name="Cardiolipin Syntheis Reaction" reversible="false">
        <notes>
          <body xmlns="http://www.w3.org/1999/xhtml">
            <p>GENE_ASSOCIATION: </p>
            <p>SUBSYSTEM: Fatty acid biosynthesis</p>
            <p>EC Number: </p>
            <p>Confidence Level: </p>
            <p>AUTHORS: </p>
            <p/>
          </body>
        </notes>
        <listOfReactants>
          <speciesReference species="M_CPG160161_c" stoichiometry="2"/>
        </listOfReactants>
        <listOfProducts>
          <speciesReference species="M_C00116_c" stoichiometry="1"/>
          <speciesReference species="M_CCL160161_c" stoichiometry="1"/>
        </listOfProducts>
        <kineticLaw>
          <math xmlns="http://www.w3.org/1998/Math/MathML">
            <ci> FLUX_VALUE </ci>
          </math>
          <listOfParameters>
            <parameter id="LOWER_BOUND" value="0" units="mmol_per_gDW_per_hr" constant="false"/>
            <parameter id="UPPER_BOUND" value="1000" units="mmol_per_gDW_per_hr" constant="false"/>
            <parameter id="FLUX_VALUE" value="0" units="mmol_per_gDW_per_hr" constant="false"/>
            <parameter id="OBJECTIVE_COEFFICIENT" value="0" units="mmol_per_gDW_per_hr" constant="false"/>
          </listOfParameters>
        </kineticLaw>
      </reaction>
      <reaction id="R_RC08362" name="Fatty Acid Synthesis Reation" reversible="false">
        <notes>
          <body xmlns="http://www.w3.org/1999/xhtml">
            <p>GENE_ASSOCIATION: </p>
            <p>SUBSYSTEM: Fatty acid biosynthesis</p>
            <p>EC Number: </p>
            <p>Confidence Level: </p>
            <p>AUTHORS: </p>
            <p/>
          </body>
        </notes>
        <listOfReactants>
          <speciesReference species="M_C00080_c" stoichiometry="1"/>
          <speciesReference species="M_C00249_c" stoichiometry="1"/>
          <speciesReference species="M_C00004_c" stoichiometry="1"/>
          <speciesReference species="M_C00007_c" stoichiometry="1"/>
        </listOfReactants>
        <listOfProducts>
          <speciesReference species="M_C00001_c" stoichiometry="2"/>
          <speciesReference species="M_C08362_c" stoichiometry="1"/>
          <speciesReference species="M_C00003_c" stoichiometry="1"/>
        </listOfProducts>
        <kineticLaw>
          <math xmlns="http://www.w3.org/1998/Math/MathML">
            <ci> FLUX_VALUE </ci>
          </math>
          <listOfParameters>
            <parameter id="LOWER_BOUND" value="0" units="mmol_per_gDW_per_hr" constant="false"/>
            <parameter id="UPPER_BOUND" value="1000" units="mmol_per_gDW_per_hr" constant="false"/>
            <parameter id="FLUX_VALUE" value="0" units="mmol_per_gDW_per_hr" constant="false"/>
            <parameter id="OBJECTIVE_COEFFICIENT" value="0" units="mmol_per_gDW_per_hr" constant="false"/>
          </listOfParameters>
        </kineticLaw>
      </reaction>
      <reaction id="R_R11096" reversible="false">
        <notes>
          <body xmlns="http://www.w3.org/1999/xhtml">
            <p>GENE_ASSOCIATION: MCA1404</p>
            <p>SUBSYSTEM: Steroid biosynthesis</p>
            <p>EC Number: 1.3.1.-</p>
            <p>Confidence Level: </p>
            <p>AUTHORS: </p>
            <p/>
          </body>
        </notes>
        <listOfReactants>
          <speciesReference species="M_C00080_c" stoichiometry="1"/>
          <speciesReference species="M_C00005_c" stoichiometry="1"/>
          <speciesReference species="M_C15781_c" stoichiometry="1"/>
        </listOfReactants>
        <listOfProducts>
          <speciesReference species="M_C00006_c" stoichiometry="1"/>
          <speciesReference species="M_C21106_c" stoichiometry="1"/>
        </listOfProducts>
        <kineticLaw>
          <math xmlns="http://www.w3.org/1998/Math/MathML">
            <ci> FLUX_VALUE </ci>
          </math>
          <listOfParameters>
            <parameter id="LOWER_BOUND" value="0" units="mmol_per_gDW_per_hr" constant="false"/>
            <parameter id="UPPER_BOUND" value="1000" units="mmol_per_gDW_per_hr" constant="false"/>
            <parameter id="FLUX_VALUE" value="0" units="mmol_per_gDW_per_hr" constant="false"/>
            <parameter id="OBJECTIVE_COEFFICIENT" value="0" units="mmol_per_gDW_per_hr" constant="false"/>
          </listOfParameters>
        </kineticLaw>
      </reaction>
      <reaction id="R_R11025" name="UTP:N-acetyl-alpha-D-muramate-1-phosphate uridylyltransferase" reversible="false">
        <notes>
          <body xmlns="http://www.w3.org/1999/xhtml">
            <p>GENE_ASSOCIATION: MCA0599</p>
            <p>SUBSYSTEM: Amino sugar and nucleotide sugar metabolism</p>
            <p>EC Number: 2.7.7.-</p>
            <p>Confidence Level: </p>
            <p>AUTHORS: </p>
            <p/>
          </body>
        </notes>
        <listOfReactants>
          <speciesReference species="M_C00075_c" stoichiometry="1"/>
          <speciesReference species="M_C21027_c" stoichiometry="1"/>
        </listOfReactants>
        <listOfProducts>
          <speciesReference species="M_C00013_c" stoichiometry="1"/>
          <speciesReference species="M_C01050_c" stoichiometry="1"/>
        </listOfProducts>
        <kineticLaw>
          <math xmlns="http://www.w3.org/1998/Math/MathML">
            <ci> FLUX_VALUE </ci>
          </math>
          <listOfParameters>
            <parameter id="LOWER_BOUND" value="0" units="mmol_per_gDW_per_hr" constant="false"/>
            <parameter id="UPPER_BOUND" value="1000" units="mmol_per_gDW_per_hr" constant="false"/>
            <parameter id="FLUX_VALUE" value="0" units="mmol_per_gDW_per_hr" constant="false"/>
            <parameter id="OBJECTIVE_COEFFICIENT" value="0" units="mmol_per_gDW_per_hr" constant="false"/>
          </listOfParameters>
        </kineticLaw>
      </reaction>
      <reaction id="R_R11024" name="ATP:N-acetylmuramate 1-phosphotransferase" reversible="false">
        <notes>
          <body xmlns="http://www.w3.org/1999/xhtml">
            <p>GENE_ASSOCIATION: MCA0600</p>
            <p>SUBSYSTEM: Amino sugar and nucleotide sugar metabolism</p>
            <p>EC Number: 2.7.1.-</p>
            <p>Confidence Level: </p>
            <p>AUTHORS: </p>
            <p/>
          </body>
        </notes>
        <listOfReactants>
          <speciesReference species="M_C00002_c" stoichiometry="1"/>
          <speciesReference species="M_C02713_c" stoichiometry="1"/>
        </listOfReactants>
        <listOfProducts>
          <speciesReference species="M_C00008_c" stoichiometry="1"/>
          <speciesReference species="M_C21027_c" stoichiometry="1"/>
        </listOfProducts>
        <kineticLaw>
          <math xmlns="http://www.w3.org/1998/Math/MathML">
            <ci> FLUX_VALUE </ci>
          </math>
          <listOfParameters>
            <parameter id="LOWER_BOUND" value="0" units="mmol_per_gDW_per_hr" constant="false"/>
            <parameter id="UPPER_BOUND" value="1000" units="mmol_per_gDW_per_hr" constant="false"/>
            <parameter id="FLUX_VALUE" value="0" units="mmol_per_gDW_per_hr" constant="false"/>
            <parameter id="OBJECTIVE_COEFFICIENT" value="0" units="mmol_per_gDW_per_hr" constant="false"/>
          </listOfParameters>
        </kineticLaw>
      </reaction>
      <reaction id="R_R10994" name="gamma-L-glutamyl-L-2-aminobutyrate:glycine ligase (ADP-forming)" reversible="false">
        <notes>
          <body xmlns="http://www.w3.org/1999/xhtml">
            <p>GENE_ASSOCIATION: MCA2338</p>
            <p>SUBSYSTEM: Cysteine and methionine metabolism</p>
            <p>EC Number: 6.3.2.3</p>
            <p>Confidence Level: </p>
            <p>AUTHORS: </p>
            <p/>
          </body>
        </notes>
        <listOfReactants>
          <speciesReference species="M_C00002_c" stoichiometry="1"/>
          <speciesReference species="M_C21015_c" stoichiometry="1"/>
          <speciesReference species="M_C00037_c" stoichiometry="1"/>
        </listOfReactants>
        <listOfProducts>
          <speciesReference species="M_C00008_c" stoichiometry="1"/>
          <speciesReference species="M_C00009_c" stoichiometry="1"/>
          <speciesReference species="M_C21016_c" stoichiometry="1"/>
        </listOfProducts>
        <kineticLaw>
          <math xmlns="http://www.w3.org/1998/Math/MathML">
            <ci> FLUX_VALUE </ci>
          </math>
          <listOfParameters>
            <parameter id="LOWER_BOUND" value="0" units="mmol_per_gDW_per_hr" constant="false"/>
            <parameter id="UPPER_BOUND" value="1000" units="mmol_per_gDW_per_hr" constant="false"/>
            <parameter id="FLUX_VALUE" value="0" units="mmol_per_gDW_per_hr" constant="false"/>
            <parameter id="OBJECTIVE_COEFFICIENT" value="0" units="mmol_per_gDW_per_hr" constant="false"/>
          </listOfParameters>
        </kineticLaw>
      </reaction>
      <reaction id="R_R10993" name="L-glutamate:2-aminobutanoate gamma-ligase (ADP-forming)" reversible="false">
        <notes>
          <body xmlns="http://www.w3.org/1999/xhtml">
            <p>GENE_ASSOCIATION: MCA2467</p>
            <p>SUBSYSTEM: Cysteine and methionine metabolism</p>
            <p>EC Number: 6.3.2.2</p>
            <p>Confidence Level: </p>
            <p>AUTHORS: </p>
            <p/>
          </body>
        </notes>
        <listOfReactants>
          <speciesReference species="M_C00002_c" stoichiometry="1"/>
          <speciesReference species="M_C00025_c" stoichiometry="1"/>
          <speciesReference species="M_C02356_c" stoichiometry="1"/>
        </listOfReactants>
        <listOfProducts>
          <speciesReference species="M_C00008_c" stoichiometry="1"/>
          <speciesReference species="M_C00009_c" stoichiometry="1"/>
          <speciesReference species="M_C21015_c" stoichiometry="1"/>
        </listOfProducts>
        <kineticLaw>
          <math xmlns="http://www.w3.org/1998/Math/MathML">
            <ci> FLUX_VALUE </ci>
          </math>
          <listOfParameters>
            <parameter id="LOWER_BOUND" value="0" units="mmol_per_gDW_per_hr" constant="false"/>
            <parameter id="UPPER_BOUND" value="1000" units="mmol_per_gDW_per_hr" constant="false"/>
            <parameter id="FLUX_VALUE" value="0" units="mmol_per_gDW_per_hr" constant="false"/>
            <parameter id="OBJECTIVE_COEFFICIENT" value="0" units="mmol_per_gDW_per_hr" constant="false"/>
          </listOfParameters>
        </kineticLaw>
      </reaction>
      <reaction id="R_R10991" name="2-aminobutanoate:2-oxoglutarate aminotransferase" reversible="true">
        <notes>
          <body xmlns="http://www.w3.org/1999/xhtml">
            <p>GENE_ASSOCIATION: MCA2344</p>
            <p>SUBSYSTEM: Cysteine and methionine metabolism</p>
            <p>EC Number: 2.6.1.42</p>
            <p>Confidence Level: </p>
            <p>AUTHORS: </p>
            <p/>
          </body>
        </notes>
        <listOfReactants>
          <speciesReference species="M_C02356_c" stoichiometry="1"/>
          <speciesReference species="M_C00026_c" stoichiometry="1"/>
        </listOfReactants>
        <listOfProducts>
          <speciesReference species="M_C00025_c" stoichiometry="1"/>
          <speciesReference species="M_C00109_c" stoichiometry="1"/>
        </listOfProducts>
        <kineticLaw>
          <math xmlns="http://www.w3.org/1998/Math/MathML">
            <ci> FLUX_VALUE </ci>
          </math>
          <listOfParameters>
            <parameter id="LOWER_BOUND" value="-1000" units="mmol_per_gDW_per_hr" constant="false"/>
            <parameter id="UPPER_BOUND" value="1000" units="mmol_per_gDW_per_hr" constant="false"/>
            <parameter id="FLUX_VALUE" value="0" units="mmol_per_gDW_per_hr" constant="false"/>
            <parameter id="OBJECTIVE_COEFFICIENT" value="0" units="mmol_per_gDW_per_hr" constant="false"/>
          </listOfParameters>
        </kineticLaw>
      </reaction>
      <reaction id="R_R10907" name="beta-D-glucose-6-phosphate:NAD+ 1-oxidoreductase" reversible="true">
        <notes>
          <body xmlns="http://www.w3.org/1999/xhtml">
            <p>GENE_ASSOCIATION: MCA0025 or MCA2971</p>
            <p>SUBSYSTEM: Pentose phosphate pathway</p>
            <p>EC Number: </p>
            <p>Confidence Level: </p>
            <p>AUTHORS: </p>
            <p/>
          </body>
        </notes>
        <listOfReactants>
          <speciesReference species="M_C00003_c" stoichiometry="1"/>
          <speciesReference species="M_C01172_c" stoichiometry="1"/>
        </listOfReactants>
        <listOfProducts>
          <speciesReference species="M_C00080_c" stoichiometry="1"/>
          <speciesReference species="M_C00004_c" stoichiometry="1"/>
          <speciesReference species="M_C01236_c" stoichiometry="1"/>
        </listOfProducts>
        <kineticLaw>
          <math xmlns="http://www.w3.org/1998/Math/MathML">
            <ci> FLUX_VALUE </ci>
          </math>
          <listOfParameters>
            <parameter id="LOWER_BOUND" value="-1000" units="mmol_per_gDW_per_hr" constant="false"/>
            <parameter id="UPPER_BOUND" value="1000" units="mmol_per_gDW_per_hr" constant="false"/>
            <parameter id="FLUX_VALUE" value="0" units="mmol_per_gDW_per_hr" constant="false"/>
            <parameter id="OBJECTIVE_COEFFICIENT" value="0" units="mmol_per_gDW_per_hr" constant="false"/>
          </listOfParameters>
        </kineticLaw>
      </reaction>
      <reaction id="R_R10866" name="pyruvate:flavodoxin 2-oxidoreductase (CoA-acetylating)" reversible="true">
        <notes>
          <body xmlns="http://www.w3.org/1999/xhtml">
            <p>GENE_ASSOCIATION: MCA0769</p>
            <p>SUBSYSTEM: Pyruvate metabolism</p>
            <p>EC Number: 1.2.7.-</p>
            <p>Confidence Level: </p>
            <p>AUTHORS: </p>
            <p/>
          </body>
        </notes>
        <listOfReactants>
          <speciesReference species="M_C00010_c" stoichiometry="1"/>
          <speciesReference species="M_C00022_c" stoichiometry="1"/>
          <speciesReference species="M_C02869_c" stoichiometry="1"/>
        </listOfReactants>
        <listOfProducts>
          <speciesReference species="M_C00011_c" stoichiometry="1"/>
          <speciesReference species="M_C00024_c" stoichiometry="1"/>
          <speciesReference species="M_C02745_c" stoichiometry="1"/>
        </listOfProducts>
        <kineticLaw>
          <math xmlns="http://www.w3.org/1998/Math/MathML">
            <ci> FLUX_VALUE </ci>
          </math>
          <listOfParameters>
            <parameter id="LOWER_BOUND" value="-1000" units="mmol_per_gDW_per_hr" constant="false"/>
            <parameter id="UPPER_BOUND" value="1000" units="mmol_per_gDW_per_hr" constant="false"/>
            <parameter id="FLUX_VALUE" value="0" units="mmol_per_gDW_per_hr" constant="false"/>
            <parameter id="OBJECTIVE_COEFFICIENT" value="0" units="mmol_per_gDW_per_hr" constant="false"/>
          </listOfParameters>
        </kineticLaw>
      </reaction>
      <reaction id="R_R10859" name="(E)-4-hydroxy-3-methylbut-2-en-1-yl-diphosphate:oxidized flavodoxin oxidoreductase" reversible="false">
        <notes>
          <body xmlns="http://www.w3.org/1999/xhtml">
            <p>GENE_ASSOCIATION: MCA2483</p>
            <p>SUBSYSTEM: Terpenoid backbone biosynthesis</p>
            <p>EC Number: 1.17.7.3</p>
            <p>Confidence Level: </p>
            <p>AUTHORS: </p>
            <p/>
          </body>
        </notes>
        <listOfReactants>
          <speciesReference species="M_C02745_c" stoichiometry="1"/>
          <speciesReference species="M_C11453_c" stoichiometry="1"/>
        </listOfReactants>
        <listOfProducts>
          <speciesReference species="M_C00001_c" stoichiometry="1"/>
          <speciesReference species="M_C02869_c" stoichiometry="1"/>
          <speciesReference species="M_C11811_c" stoichiometry="1"/>
        </listOfProducts>
        <kineticLaw>
          <math xmlns="http://www.w3.org/1998/Math/MathML">
            <ci> FLUX_VALUE </ci>
          </math>
          <listOfParameters>
            <parameter id="LOWER_BOUND" value="0" units="mmol_per_gDW_per_hr" constant="false"/>
            <parameter id="UPPER_BOUND" value="1000" units="mmol_per_gDW_per_hr" constant="false"/>
            <parameter id="FLUX_VALUE" value="0" units="mmol_per_gDW_per_hr" constant="false"/>
            <parameter id="OBJECTIVE_COEFFICIENT" value="0" units="mmol_per_gDW_per_hr" constant="false"/>
          </listOfParameters>
        </kineticLaw>
      </reaction>
      <reaction id="R_R10712" name="2-methyl-4-amino-5-hydroxymethylpyrimidine-diphosphate:2-(2-carboxy-4-methylthiazol-5-yl)ethyl phosphate 2-methyl-4-aminopyrimidine-5-methenyltransferase" reversible="false">
        <notes>
          <body xmlns="http://www.w3.org/1999/xhtml">
            <p>GENE_ASSOCIATION: MCA2999</p>
            <p>SUBSYSTEM: Thiamine metabolism</p>
            <p>EC Number: 2.5.1.3</p>
            <p>Confidence Level: </p>
            <p>AUTHORS: </p>
            <p/>
          </body>
        </notes>
        <listOfReactants>
          <speciesReference species="M_C20247_c" stoichiometry="1"/>
          <speciesReference species="M_C04752_c" stoichiometry="1"/>
        </listOfReactants>
        <listOfProducts>
          <speciesReference species="M_C00013_c" stoichiometry="1"/>
          <speciesReference species="M_C00011_c" stoichiometry="1"/>
          <speciesReference species="M_C01081_c" stoichiometry="1"/>
        </listOfProducts>
        <kineticLaw>
          <math xmlns="http://www.w3.org/1998/Math/MathML">
            <ci> FLUX_VALUE </ci>
          </math>
          <listOfParameters>
            <parameter id="LOWER_BOUND" value="0" units="mmol_per_gDW_per_hr" constant="false"/>
            <parameter id="UPPER_BOUND" value="1000" units="mmol_per_gDW_per_hr" constant="false"/>
            <parameter id="FLUX_VALUE" value="0" units="mmol_per_gDW_per_hr" constant="false"/>
            <parameter id="OBJECTIVE_COEFFICIENT" value="0" units="mmol_per_gDW_per_hr" constant="false"/>
          </listOfParameters>
        </kineticLaw>
      </reaction>
      <reaction id="R_R10707" name="acetyl-CoA:malonyl-[acyl-carrier protein] C-acetyltransferase (decarboxylating)" reversible="false">
        <notes>
          <body xmlns="http://www.w3.org/1999/xhtml">
            <p>GENE_ASSOCIATION: MCA2003</p>
            <p>SUBSYSTEM: Fatty acid biosynthesis</p>
            <p>EC Number: 2.3.1.180</p>
            <p>Confidence Level: </p>
            <p>AUTHORS: </p>
            <p/>
          </body>
        </notes>
        <listOfReactants>
          <speciesReference species="M_C00024_c" stoichiometry="1"/>
          <speciesReference species="M_C01209_c" stoichiometry="1"/>
        </listOfReactants>
        <listOfProducts>
          <speciesReference species="M_C00011_c" stoichiometry="1"/>
          <speciesReference species="M_C00010_c" stoichiometry="1"/>
          <speciesReference species="M_C05744_c" stoichiometry="1"/>
        </listOfProducts>
        <kineticLaw>
          <math xmlns="http://www.w3.org/1998/Math/MathML">
            <ci> FLUX_VALUE </ci>
          </math>
          <listOfParameters>
            <parameter id="LOWER_BOUND" value="0" units="mmol_per_gDW_per_hr" constant="false"/>
            <parameter id="UPPER_BOUND" value="1000" units="mmol_per_gDW_per_hr" constant="false"/>
            <parameter id="FLUX_VALUE" value="0" units="mmol_per_gDW_per_hr" constant="false"/>
            <parameter id="OBJECTIVE_COEFFICIENT" value="0" units="mmol_per_gDW_per_hr" constant="false"/>
          </listOfParameters>
        </kineticLaw>
      </reaction>
      <reaction id="R_R10221" name="6-phospho-D-gluconate:NAD+ 2-oxidoreductase (decarboxylating)" reversible="false">
        <notes>
          <body xmlns="http://www.w3.org/1999/xhtml">
            <p>GENE_ASSOCIATION: MCA1950</p>
            <p>SUBSYSTEM: Pentose phosphate pathway</p>
            <p>EC Number: </p>
            <p>Confidence Level: </p>
            <p>AUTHORS: </p>
            <p/>
          </body>
        </notes>
        <listOfReactants>
          <speciesReference species="M_C00003_c" stoichiometry="1"/>
          <speciesReference species="M_C00345_c" stoichiometry="1"/>
        </listOfReactants>
        <listOfProducts>
          <speciesReference species="M_C00080_c" stoichiometry="1"/>
          <speciesReference species="M_C00011_c" stoichiometry="1"/>
          <speciesReference species="M_C00004_c" stoichiometry="1"/>
          <speciesReference species="M_C00199_c" stoichiometry="1"/>
        </listOfProducts>
        <kineticLaw>
          <math xmlns="http://www.w3.org/1998/Math/MathML">
            <ci> FLUX_VALUE </ci>
          </math>
          <listOfParameters>
            <parameter id="LOWER_BOUND" value="0" units="mmol_per_gDW_per_hr" constant="false"/>
            <parameter id="UPPER_BOUND" value="1000" units="mmol_per_gDW_per_hr" constant="false"/>
            <parameter id="FLUX_VALUE" value="0" units="mmol_per_gDW_per_hr" constant="false"/>
            <parameter id="OBJECTIVE_COEFFICIENT" value="0" units="mmol_per_gDW_per_hr" constant="false"/>
          </listOfParameters>
        </kineticLaw>
      </reaction>
      <reaction id="R_R10164" name="hydroxylamine:ferricytochrome-c oxidoreductase" reversible="true">
        <notes>
          <body xmlns="http://www.w3.org/1999/xhtml">
            <p>GENE_ASSOCIATION: MCA0956</p>
            <p>SUBSYSTEM: Nitrogen metabolism</p>
            <p>EC Number: 1.7.2.6</p>
            <p>Confidence Level: </p>
            <p>AUTHORS: </p>
            <p/>
          </body>
        </notes>
        <listOfReactants>
          <speciesReference species="M_C00001_c" stoichiometry="1"/>
          <speciesReference species="M_C00125_c" stoichiometry="4"/>
          <speciesReference species="M_C00192_c" stoichiometry="1"/>
        </listOfReactants>
        <listOfProducts>
          <speciesReference species="M_C00080_c" stoichiometry="5"/>
          <speciesReference species="M_C00126_c" stoichiometry="4"/>
          <speciesReference species="M_C00088_c" stoichiometry="1"/>
        </listOfProducts>
        <kineticLaw>
          <math xmlns="http://www.w3.org/1998/Math/MathML">
            <ci> FLUX_VALUE </ci>
          </math>
          <listOfParameters>
            <parameter id="LOWER_BOUND" value="-1000" units="mmol_per_gDW_per_hr" constant="false"/>
            <parameter id="UPPER_BOUND" value="1000" units="mmol_per_gDW_per_hr" constant="false"/>
            <parameter id="FLUX_VALUE" value="0" units="mmol_per_gDW_per_hr" constant="false"/>
            <parameter id="OBJECTIVE_COEFFICIENT" value="0" units="mmol_per_gDW_per_hr" constant="false"/>
          </listOfParameters>
        </kineticLaw>
      </reaction>
      <reaction id="R_R10151" reversible="false">
        <notes>
          <body xmlns="http://www.w3.org/1999/xhtml">
            <p>GENE_ASSOCIATION: MCA0297 or MCA1504 or MCA1987 or MCA1989 or MCA2405</p>
            <p>SUBSYSTEM: Sulfur metabolism</p>
            <p>EC Number: </p>
            <p>Confidence Level: </p>
            <p>AUTHORS: </p>
            <p/>
          </body>
        </notes>
        <listOfReactants>
          <speciesReference species="M_C00001_c" stoichiometry="5"/>
          <speciesReference species="M_C00125_c" stoichiometry="8"/>
          <speciesReference species="M_C00320_c" stoichiometry="1"/>
        </listOfReactants>
        <listOfProducts>
          <speciesReference species="M_C00080_c" stoichiometry="10"/>
          <speciesReference species="M_C00126_c" stoichiometry="8"/>
          <speciesReference species="M_C00059_c" stoichiometry="2"/>
        </listOfProducts>
        <kineticLaw>
          <math xmlns="http://www.w3.org/1998/Math/MathML">
            <ci> FLUX_VALUE </ci>
          </math>
          <listOfParameters>
            <parameter id="LOWER_BOUND" value="0" units="mmol_per_gDW_per_hr" constant="false"/>
            <parameter id="UPPER_BOUND" value="1000" units="mmol_per_gDW_per_hr" constant="false"/>
            <parameter id="FLUX_VALUE" value="0" units="mmol_per_gDW_per_hr" constant="false"/>
            <parameter id="OBJECTIVE_COEFFICIENT" value="0" units="mmol_per_gDW_per_hr" constant="false"/>
          </listOfParameters>
        </kineticLaw>
      </reaction>
      <reaction id="R_R10147" name="L-aspartate-4-semialdehyde hydro-lyase [adding pyruvate and cyclizing; (2S,4S)-4-hydroxy-2,3,4,5-tetrahydrodipicolinate-forming]" reversible="false">
        <notes>
          <body xmlns="http://www.w3.org/1999/xhtml">
            <p>GENE_ASSOCIATION: MCA0671</p>
            <p>SUBSYSTEM: Monobactam biosynthesis</p>
            <p>EC Number: 4.3.3.7</p>
            <p>Confidence Level: </p>
            <p>AUTHORS: </p>
            <p/>
          </body>
        </notes>
        <listOfReactants>
          <speciesReference species="M_C00022_c" stoichiometry="1"/>
          <speciesReference species="M_C00441_c" stoichiometry="1"/>
        </listOfReactants>
        <listOfProducts>
          <speciesReference species="M_C00001_c" stoichiometry="1"/>
          <speciesReference species="M_C20258_c" stoichiometry="1"/>
        </listOfProducts>
        <kineticLaw>
          <math xmlns="http://www.w3.org/1998/Math/MathML">
            <ci> FLUX_VALUE </ci>
          </math>
          <listOfParameters>
            <parameter id="LOWER_BOUND" value="0" units="mmol_per_gDW_per_hr" constant="false"/>
            <parameter id="UPPER_BOUND" value="1000" units="mmol_per_gDW_per_hr" constant="false"/>
            <parameter id="FLUX_VALUE" value="0" units="mmol_per_gDW_per_hr" constant="false"/>
            <parameter id="OBJECTIVE_COEFFICIENT" value="0" units="mmol_per_gDW_per_hr" constant="false"/>
          </listOfParameters>
        </kineticLaw>
      </reaction>
      <reaction id="R_R10124" name="pimeloyl-[acyl-carrier protein]:L-alanine C-pimeloyltransferase (decarboxylating)" reversible="false">
        <notes>
          <body xmlns="http://www.w3.org/1999/xhtml">
            <p>GENE_ASSOCIATION: MCA1125</p>
            <p>SUBSYSTEM: Biotin metabolism</p>
            <p>EC Number: 2.3.1.47</p>
            <p>Confidence Level: </p>
            <p>AUTHORS: </p>
            <p/>
          </body>
        </notes>
        <listOfReactants>
          <speciesReference species="M_C19845_c" stoichiometry="1"/>
          <speciesReference species="M_C00041_c" stoichiometry="1"/>
        </listOfReactants>
        <listOfProducts>
          <speciesReference species="M_C00011_c" stoichiometry="1"/>
          <speciesReference species="M_C00229_c" stoichiometry="1"/>
          <speciesReference species="M_C01092_c" stoichiometry="1"/>
        </listOfProducts>
        <kineticLaw>
          <math xmlns="http://www.w3.org/1998/Math/MathML">
            <ci> FLUX_VALUE </ci>
          </math>
          <listOfParameters>
            <parameter id="LOWER_BOUND" value="0" units="mmol_per_gDW_per_hr" constant="false"/>
            <parameter id="UPPER_BOUND" value="1000" units="mmol_per_gDW_per_hr" constant="false"/>
            <parameter id="FLUX_VALUE" value="0" units="mmol_per_gDW_per_hr" constant="false"/>
            <parameter id="OBJECTIVE_COEFFICIENT" value="0" units="mmol_per_gDW_per_hr" constant="false"/>
          </listOfParameters>
        </kineticLaw>
      </reaction>
      <reaction id="R_R10122" name="pimelyl-[acyl-carrier protein]-methyl-ester:NADP+ oxidoreductase" reversible="false">
        <notes>
          <body xmlns="http://www.w3.org/1999/xhtml">
            <p>GENE_ASSOCIATION: MCA1263</p>
            <p>SUBSYSTEM: Biotin metabolism</p>
            <p>EC Number: 1.3.1.10</p>
            <p>Confidence Level: </p>
            <p>AUTHORS: </p>
            <p/>
          </body>
        </notes>
        <listOfReactants>
          <speciesReference species="M_C00080_c" stoichiometry="1"/>
          <speciesReference species="M_C00005_c" stoichiometry="1"/>
          <speciesReference species="M_C20378_c" stoichiometry="1"/>
        </listOfReactants>
        <listOfProducts>
          <speciesReference species="M_C00006_c" stoichiometry="1"/>
          <speciesReference species="M_C19846_c" stoichiometry="1"/>
        </listOfProducts>
        <kineticLaw>
          <math xmlns="http://www.w3.org/1998/Math/MathML">
            <ci> FLUX_VALUE </ci>
          </math>
          <listOfParameters>
            <parameter id="LOWER_BOUND" value="0" units="mmol_per_gDW_per_hr" constant="false"/>
            <parameter id="UPPER_BOUND" value="1000" units="mmol_per_gDW_per_hr" constant="false"/>
            <parameter id="FLUX_VALUE" value="0" units="mmol_per_gDW_per_hr" constant="false"/>
            <parameter id="OBJECTIVE_COEFFICIENT" value="0" units="mmol_per_gDW_per_hr" constant="false"/>
          </listOfParameters>
        </kineticLaw>
      </reaction>
      <reaction id="R_R10121" name="3-hydroxypimeloyl-[acp]-methyl-ester hydro-lyase" reversible="false">
        <notes>
          <body xmlns="http://www.w3.org/1999/xhtml">
            <p>GENE_ASSOCIATION: MCA2445</p>
            <p>SUBSYSTEM: Biotin metabolism</p>
            <p>EC Number: 4.2.1.59</p>
            <p>Confidence Level: </p>
            <p>AUTHORS: </p>
            <p/>
          </body>
        </notes>
        <listOfReactants>
          <speciesReference species="M_C20377_c" stoichiometry="1"/>
        </listOfReactants>
        <listOfProducts>
          <speciesReference species="M_C00001_c" stoichiometry="1"/>
          <speciesReference species="M_C20378_c" stoichiometry="1"/>
        </listOfProducts>
        <kineticLaw>
          <math xmlns="http://www.w3.org/1998/Math/MathML">
            <ci> FLUX_VALUE </ci>
          </math>
          <listOfParameters>
            <parameter id="LOWER_BOUND" value="0" units="mmol_per_gDW_per_hr" constant="false"/>
            <parameter id="UPPER_BOUND" value="1000" units="mmol_per_gDW_per_hr" constant="false"/>
            <parameter id="FLUX_VALUE" value="0" units="mmol_per_gDW_per_hr" constant="false"/>
            <parameter id="OBJECTIVE_COEFFICIENT" value="0" units="mmol_per_gDW_per_hr" constant="false"/>
          </listOfParameters>
        </kineticLaw>
      </reaction>
      <reaction id="R_R10120" name="3-hydroxypimeloyl-[acp]-methyl-ester:NADP+ oxidoreductase" reversible="false">
        <notes>
          <body xmlns="http://www.w3.org/1999/xhtml">
            <p>GENE_ASSOCIATION: MCA0927 or MCA2001</p>
            <p>SUBSYSTEM: Biotin metabolism</p>
            <p>EC Number: 1.1.1.100</p>
            <p>Confidence Level: </p>
            <p>AUTHORS: </p>
            <p/>
          </body>
        </notes>
        <listOfReactants>
          <speciesReference species="M_C00080_c" stoichiometry="1"/>
          <speciesReference species="M_C00005_c" stoichiometry="1"/>
          <speciesReference species="M_C20376_c" stoichiometry="1"/>
        </listOfReactants>
        <listOfProducts>
          <speciesReference species="M_C00006_c" stoichiometry="1"/>
          <speciesReference species="M_C20377_c" stoichiometry="1"/>
        </listOfProducts>
        <kineticLaw>
          <math xmlns="http://www.w3.org/1998/Math/MathML">
            <ci> FLUX_VALUE </ci>
          </math>
          <listOfParameters>
            <parameter id="LOWER_BOUND" value="0" units="mmol_per_gDW_per_hr" constant="false"/>
            <parameter id="UPPER_BOUND" value="1000" units="mmol_per_gDW_per_hr" constant="false"/>
            <parameter id="FLUX_VALUE" value="0" units="mmol_per_gDW_per_hr" constant="false"/>
            <parameter id="OBJECTIVE_COEFFICIENT" value="0" units="mmol_per_gDW_per_hr" constant="false"/>
          </listOfParameters>
        </kineticLaw>
      </reaction>
      <reaction id="R_R10119" name="glutaryl-[acp]-methyl-ester:malonyl-[acyl-carrier protein] C-acyltransferase (decarboxylating)" reversible="false">
        <notes>
          <body xmlns="http://www.w3.org/1999/xhtml">
            <p>GENE_ASSOCIATION: MCA0924 or MCA2879 or MCA1999</p>
            <p>SUBSYSTEM: Biotin metabolism</p>
            <p>EC Number: 2.3.1.41, 2.3.1.179</p>
            <p>Confidence Level: </p>
            <p>AUTHORS: </p>
            <p/>
          </body>
        </notes>
        <listOfReactants>
          <speciesReference species="M_C01209_c" stoichiometry="1"/>
          <speciesReference species="M_C20375_c" stoichiometry="1"/>
        </listOfReactants>
        <listOfProducts>
          <speciesReference species="M_C00011_c" stoichiometry="1"/>
          <speciesReference species="M_C00229_c" stoichiometry="1"/>
          <speciesReference species="M_C20376_c" stoichiometry="1"/>
        </listOfProducts>
        <kineticLaw>
          <math xmlns="http://www.w3.org/1998/Math/MathML">
            <ci> FLUX_VALUE </ci>
          </math>
          <listOfParameters>
            <parameter id="LOWER_BOUND" value="0" units="mmol_per_gDW_per_hr" constant="false"/>
            <parameter id="UPPER_BOUND" value="1000" units="mmol_per_gDW_per_hr" constant="false"/>
            <parameter id="FLUX_VALUE" value="0" units="mmol_per_gDW_per_hr" constant="false"/>
            <parameter id="OBJECTIVE_COEFFICIENT" value="0" units="mmol_per_gDW_per_hr" constant="false"/>
          </listOfParameters>
        </kineticLaw>
      </reaction>
      <reaction id="R_R10118" name="glutaryl-[acp]-methyl-ester:NADP+ oxidoreductase" reversible="false">
        <notes>
          <body xmlns="http://www.w3.org/1999/xhtml">
            <p>GENE_ASSOCIATION: MCA1263</p>
            <p>SUBSYSTEM: Biotin metabolism</p>
            <p>EC Number: 1.3.1.10</p>
            <p>Confidence Level: </p>
            <p>AUTHORS: </p>
            <p/>
          </body>
        </notes>
        <listOfReactants>
          <speciesReference species="M_C00080_c" stoichiometry="1"/>
          <speciesReference species="M_C00005_c" stoichiometry="1"/>
          <speciesReference species="M_C20374_c" stoichiometry="1"/>
        </listOfReactants>
        <listOfProducts>
          <speciesReference species="M_C00006_c" stoichiometry="1"/>
          <speciesReference species="M_C20375_c" stoichiometry="1"/>
        </listOfProducts>
        <kineticLaw>
          <math xmlns="http://www.w3.org/1998/Math/MathML">
            <ci> FLUX_VALUE </ci>
          </math>
          <listOfParameters>
            <parameter id="LOWER_BOUND" value="0" units="mmol_per_gDW_per_hr" constant="false"/>
            <parameter id="UPPER_BOUND" value="1000" units="mmol_per_gDW_per_hr" constant="false"/>
            <parameter id="FLUX_VALUE" value="0" units="mmol_per_gDW_per_hr" constant="false"/>
            <parameter id="OBJECTIVE_COEFFICIENT" value="0" units="mmol_per_gDW_per_hr" constant="false"/>
          </listOfParameters>
        </kineticLaw>
      </reaction>
      <reaction id="R_R10117" name="3-hydroxyglutaryl-[acp]-methyl-ester hydro-lyase" reversible="false">
        <notes>
          <body xmlns="http://www.w3.org/1999/xhtml">
            <p>GENE_ASSOCIATION: MCA2445</p>
            <p>SUBSYSTEM: Biotin metabolism</p>
            <p>EC Number: 4.2.1.59</p>
            <p>Confidence Level: </p>
            <p>AUTHORS: </p>
            <p/>
          </body>
        </notes>
        <listOfReactants>
          <speciesReference species="M_C20373_c" stoichiometry="1"/>
        </listOfReactants>
        <listOfProducts>
          <speciesReference species="M_C00001_c" stoichiometry="1"/>
          <speciesReference species="M_C20374_c" stoichiometry="1"/>
        </listOfProducts>
        <kineticLaw>
          <math xmlns="http://www.w3.org/1998/Math/MathML">
            <ci> FLUX_VALUE </ci>
          </math>
          <listOfParameters>
            <parameter id="LOWER_BOUND" value="0" units="mmol_per_gDW_per_hr" constant="false"/>
            <parameter id="UPPER_BOUND" value="1000" units="mmol_per_gDW_per_hr" constant="false"/>
            <parameter id="FLUX_VALUE" value="0" units="mmol_per_gDW_per_hr" constant="false"/>
            <parameter id="OBJECTIVE_COEFFICIENT" value="0" units="mmol_per_gDW_per_hr" constant="false"/>
          </listOfParameters>
        </kineticLaw>
      </reaction>
      <reaction id="R_R10116" name="3-hydroxyglutaryl-[acp]-methyl-ester:NADP+ oxidoreductase" reversible="false">
        <notes>
          <body xmlns="http://www.w3.org/1999/xhtml">
            <p>GENE_ASSOCIATION: MCA0927 or MCA2001</p>
            <p>SUBSYSTEM: Biotin metabolism</p>
            <p>EC Number: 1.1.1.100</p>
            <p>Confidence Level: </p>
            <p>AUTHORS: </p>
            <p/>
          </body>
        </notes>
        <listOfReactants>
          <speciesReference species="M_C00080_c" stoichiometry="1"/>
          <speciesReference species="M_C00005_c" stoichiometry="1"/>
          <speciesReference species="M_C20372_c" stoichiometry="1"/>
        </listOfReactants>
        <listOfProducts>
          <speciesReference species="M_C00006_c" stoichiometry="1"/>
          <speciesReference species="M_C20373_c" stoichiometry="1"/>
        </listOfProducts>
        <kineticLaw>
          <math xmlns="http://www.w3.org/1998/Math/MathML">
            <ci> FLUX_VALUE </ci>
          </math>
          <listOfParameters>
            <parameter id="LOWER_BOUND" value="0" units="mmol_per_gDW_per_hr" constant="false"/>
            <parameter id="UPPER_BOUND" value="1000" units="mmol_per_gDW_per_hr" constant="false"/>
            <parameter id="FLUX_VALUE" value="0" units="mmol_per_gDW_per_hr" constant="false"/>
            <parameter id="OBJECTIVE_COEFFICIENT" value="0" units="mmol_per_gDW_per_hr" constant="false"/>
          </listOfParameters>
        </kineticLaw>
      </reaction>
      <reaction id="R_R10115" name="malonyl-[acyl-carrier protein]-methyl-ester:malonyl-[acyl-carrier protein]  C-acyltransferase" reversible="false">
        <notes>
          <body xmlns="http://www.w3.org/1999/xhtml">
            <p>GENE_ASSOCIATION: MCA0924 or MCA2879 or MCA1999</p>
            <p>SUBSYSTEM: Biotin metabolism</p>
            <p>EC Number: 2.3.1.41, 2.3.1.179</p>
            <p>Confidence Level: </p>
            <p>AUTHORS: </p>
            <p/>
          </body>
        </notes>
        <listOfReactants>
          <speciesReference species="M_C01209_c" stoichiometry="1"/>
          <speciesReference species="M_C19673_c" stoichiometry="1"/>
        </listOfReactants>
        <listOfProducts>
          <speciesReference species="M_C00011_c" stoichiometry="1"/>
          <speciesReference species="M_C00229_c" stoichiometry="1"/>
          <speciesReference species="M_C20372_c" stoichiometry="1"/>
        </listOfProducts>
        <kineticLaw>
          <math xmlns="http://www.w3.org/1998/Math/MathML">
            <ci> FLUX_VALUE </ci>
          </math>
          <listOfParameters>
            <parameter id="LOWER_BOUND" value="0" units="mmol_per_gDW_per_hr" constant="false"/>
            <parameter id="UPPER_BOUND" value="1000" units="mmol_per_gDW_per_hr" constant="false"/>
            <parameter id="FLUX_VALUE" value="0" units="mmol_per_gDW_per_hr" constant="false"/>
            <parameter id="OBJECTIVE_COEFFICIENT" value="0" units="mmol_per_gDW_per_hr" constant="false"/>
          </listOfParameters>
        </kineticLaw>
      </reaction>
      <reaction id="R_R10092" name="carbonate hydro-lyase (carbon-dioxide-forming)" reversible="false">
        <notes>
          <body xmlns="http://www.w3.org/1999/xhtml">
            <p>GENE_ASSOCIATION: MCA0910 or MCA1080 or MCA1442 or MCA1665</p>
            <p>SUBSYSTEM: Nitrogen metabolism</p>
            <p>EC Number: 4.2.1.1</p>
            <p>Confidence Level: </p>
            <p>AUTHORS: </p>
            <p/>
          </body>
        </notes>
        <listOfReactants>
          <speciesReference species="M_C00001_c" stoichiometry="1"/>
          <speciesReference species="M_C00011_c" stoichiometry="1"/>
        </listOfReactants>
        <listOfProducts>
          <speciesReference species="M_C00080_c" stoichiometry="1"/>
          <speciesReference species="M_C00288_c" stoichiometry="1"/>
        </listOfProducts>
        <kineticLaw>
          <math xmlns="http://www.w3.org/1998/Math/MathML">
            <ci> FLUX_VALUE </ci>
          </math>
          <listOfParameters>
            <parameter id="LOWER_BOUND" value="0" units="mmol_per_gDW_per_hr" constant="false"/>
            <parameter id="UPPER_BOUND" value="1000" units="mmol_per_gDW_per_hr" constant="false"/>
            <parameter id="FLUX_VALUE" value="0" units="mmol_per_gDW_per_hr" constant="false"/>
            <parameter id="OBJECTIVE_COEFFICIENT" value="0" units="mmol_per_gDW_per_hr" constant="false"/>
          </listOfParameters>
        </kineticLaw>
      </reaction>
      <reaction id="R_R10040" name="beta-D-glucoside glucohydrolase" reversible="false">
        <notes>
          <body xmlns="http://www.w3.org/1999/xhtml">
            <p>GENE_ASSOCIATION: MCA1578</p>
            <p>SUBSYSTEM: Cyanoamino acid metabolism</p>
            <p>EC Number: 3.2.1.21</p>
            <p>Confidence Level: </p>
            <p>AUTHORS: </p>
            <p/>
          </body>
        </notes>
        <listOfReactants>
          <speciesReference species="M_C00001_c" stoichiometry="1"/>
          <speciesReference species="M_C01594_c" stoichiometry="1"/>
        </listOfReactants>
        <listOfProducts>
          <speciesReference species="M_C00221_c" stoichiometry="1"/>
          <speciesReference species="M_C02659_c" stoichiometry="1"/>
        </listOfProducts>
        <kineticLaw>
          <math xmlns="http://www.w3.org/1998/Math/MathML">
            <ci> FLUX_VALUE </ci>
          </math>
          <listOfParameters>
            <parameter id="LOWER_BOUND" value="0" units="mmol_per_gDW_per_hr" constant="false"/>
            <parameter id="UPPER_BOUND" value="1000" units="mmol_per_gDW_per_hr" constant="false"/>
            <parameter id="FLUX_VALUE" value="0" units="mmol_per_gDW_per_hr" constant="false"/>
            <parameter id="OBJECTIVE_COEFFICIENT" value="0" units="mmol_per_gDW_per_hr" constant="false"/>
          </listOfParameters>
        </kineticLaw>
      </reaction>
      <reaction id="R_R10039" name="beta-D-glucoside glucohydrolase" reversible="false">
        <notes>
          <body xmlns="http://www.w3.org/1999/xhtml">
            <p>GENE_ASSOCIATION: MCA1578</p>
            <p>SUBSYSTEM: Cyanoamino acid metabolism</p>
            <p>EC Number: 3.2.1.21</p>
            <p>Confidence Level: </p>
            <p>AUTHORS: </p>
            <p/>
          </body>
        </notes>
        <listOfReactants>
          <speciesReference species="M_C00001_c" stoichiometry="1"/>
          <speciesReference species="M_C08334_c" stoichiometry="1"/>
        </listOfReactants>
        <listOfProducts>
          <speciesReference species="M_C00221_c" stoichiometry="1"/>
          <speciesReference species="M_C18796_c" stoichiometry="1"/>
        </listOfProducts>
        <kineticLaw>
          <math xmlns="http://www.w3.org/1998/Math/MathML">
            <ci> FLUX_VALUE </ci>
          </math>
          <listOfParameters>
            <parameter id="LOWER_BOUND" value="0" units="mmol_per_gDW_per_hr" constant="false"/>
            <parameter id="UPPER_BOUND" value="1000" units="mmol_per_gDW_per_hr" constant="false"/>
            <parameter id="FLUX_VALUE" value="0" units="mmol_per_gDW_per_hr" constant="false"/>
            <parameter id="OBJECTIVE_COEFFICIENT" value="0" units="mmol_per_gDW_per_hr" constant="false"/>
          </listOfParameters>
        </kineticLaw>
      </reaction>
      <reaction id="R_R10035" name="beta-D-glucoside glucohydrolase" reversible="false">
        <notes>
          <body xmlns="http://www.w3.org/1999/xhtml">
            <p>GENE_ASSOCIATION: MCA1578</p>
            <p>SUBSYSTEM: Cyanoamino acid metabolism</p>
            <p>EC Number: 3.2.1.21</p>
            <p>Confidence Level: </p>
            <p>AUTHORS: </p>
            <p/>
          </body>
        </notes>
        <listOfReactants>
          <speciesReference species="M_C00001_c" stoichiometry="1"/>
          <speciesReference species="M_C05143_c" stoichiometry="1"/>
        </listOfReactants>
        <listOfProducts>
          <speciesReference species="M_C00221_c" stoichiometry="1"/>
          <speciesReference species="M_C03742_c" stoichiometry="1"/>
        </listOfProducts>
        <kineticLaw>
          <math xmlns="http://www.w3.org/1998/Math/MathML">
            <ci> FLUX_VALUE </ci>
          </math>
          <listOfParameters>
            <parameter id="LOWER_BOUND" value="0" units="mmol_per_gDW_per_hr" constant="false"/>
            <parameter id="UPPER_BOUND" value="1000" units="mmol_per_gDW_per_hr" constant="false"/>
            <parameter id="FLUX_VALUE" value="0" units="mmol_per_gDW_per_hr" constant="false"/>
            <parameter id="OBJECTIVE_COEFFICIENT" value="0" units="mmol_per_gDW_per_hr" constant="false"/>
          </listOfParameters>
        </kineticLaw>
      </reaction>
      <reaction id="R_R10002" name="6-carboxy-5,6,7,8-tetrahydropterin ammonia-lyase" reversible="false">
        <notes>
          <body xmlns="http://www.w3.org/1999/xhtml">
            <p>GENE_ASSOCIATION: MCA1232</p>
            <p>SUBSYSTEM: Folate biosynthesis</p>
            <p>EC Number: 4.3.99.3</p>
            <p>Confidence Level: </p>
            <p>AUTHORS: </p>
            <p/>
          </body>
        </notes>
        <listOfReactants>
          <speciesReference species="M_C20239_c" stoichiometry="1"/>
        </listOfReactants>
        <listOfProducts>
          <speciesReference species="M_C00014_c" stoichiometry="1"/>
          <speciesReference species="M_C20248_c" stoichiometry="1"/>
        </listOfProducts>
        <kineticLaw>
          <math xmlns="http://www.w3.org/1998/Math/MathML">
            <ci> FLUX_VALUE </ci>
          </math>
          <listOfParameters>
            <parameter id="LOWER_BOUND" value="0" units="mmol_per_gDW_per_hr" constant="false"/>
            <parameter id="UPPER_BOUND" value="1000" units="mmol_per_gDW_per_hr" constant="false"/>
            <parameter id="FLUX_VALUE" value="0" units="mmol_per_gDW_per_hr" constant="false"/>
            <parameter id="OBJECTIVE_COEFFICIENT" value="0" units="mmol_per_gDW_per_hr" constant="false"/>
          </listOfParameters>
        </kineticLaw>
      </reaction>
      <reaction id="R_R09978" name="7-carboxy-7-carbaguanine:ammonia ligase (ADP-forming)" reversible="false">
        <notes>
          <body xmlns="http://www.w3.org/1999/xhtml">
            <p>GENE_ASSOCIATION: MCA1233</p>
            <p>SUBSYSTEM: Folate biosynthesis</p>
            <p>EC Number: 6.3.4.20</p>
            <p>Confidence Level: </p>
            <p>AUTHORS: </p>
            <p/>
          </body>
        </notes>
        <listOfReactants>
          <speciesReference species="M_C00002_c" stoichiometry="1"/>
          <speciesReference species="M_C00014_c" stoichiometry="1"/>
          <speciesReference species="M_C20248_c" stoichiometry="1"/>
        </listOfReactants>
        <listOfProducts>
          <speciesReference species="M_C00008_c" stoichiometry="1"/>
          <speciesReference species="M_C00009_c" stoichiometry="1"/>
          <speciesReference species="M_C00001_c" stoichiometry="1"/>
          <speciesReference species="M_C15996_c" stoichiometry="1"/>
        </listOfProducts>
        <kineticLaw>
          <math xmlns="http://www.w3.org/1998/Math/MathML">
            <ci> FLUX_VALUE </ci>
          </math>
          <listOfParameters>
            <parameter id="LOWER_BOUND" value="0" units="mmol_per_gDW_per_hr" constant="false"/>
            <parameter id="UPPER_BOUND" value="1000" units="mmol_per_gDW_per_hr" constant="false"/>
            <parameter id="FLUX_VALUE" value="0" units="mmol_per_gDW_per_hr" constant="false"/>
            <parameter id="OBJECTIVE_COEFFICIENT" value="0" units="mmol_per_gDW_per_hr" constant="false"/>
          </listOfParameters>
        </kineticLaw>
      </reaction>
      <reaction id="R_R09959" name="7,8-dihydroneopterin 3&apos;-triphosphate acetaldehyde-lyase (6-carboxy-5,6,7,8-tetrahydropterin and triphosphate-forming)" reversible="false">
        <notes>
          <body xmlns="http://www.w3.org/1999/xhtml">
            <p>GENE_ASSOCIATION: MCA2527</p>
            <p>SUBSYSTEM: Folate biosynthesis</p>
            <p>EC Number: 4.1.2.50</p>
            <p>Confidence Level: </p>
            <p>AUTHORS: </p>
            <p/>
          </body>
        </notes>
        <listOfReactants>
          <speciesReference species="M_C00001_c" stoichiometry="1"/>
          <speciesReference species="M_C04895_c" stoichiometry="1"/>
        </listOfReactants>
        <listOfProducts>
          <speciesReference species="M_C20239_c" stoichiometry="1"/>
          <speciesReference species="M_C00084_c" stoichiometry="1"/>
          <speciesReference species="M_C00536_c" stoichiometry="1"/>
        </listOfProducts>
        <kineticLaw>
          <math xmlns="http://www.w3.org/1998/Math/MathML">
            <ci> FLUX_VALUE </ci>
          </math>
          <listOfParameters>
            <parameter id="LOWER_BOUND" value="0" units="mmol_per_gDW_per_hr" constant="false"/>
            <parameter id="UPPER_BOUND" value="1000" units="mmol_per_gDW_per_hr" constant="false"/>
            <parameter id="FLUX_VALUE" value="0" units="mmol_per_gDW_per_hr" constant="false"/>
            <parameter id="OBJECTIVE_COEFFICIENT" value="0" units="mmol_per_gDW_per_hr" constant="false"/>
          </listOfParameters>
        </kineticLaw>
      </reaction>
      <reaction id="R_R09780" name="D-arabino-hex-3-ulose-6-phosphate isomerase" reversible="true">
        <notes>
          <body xmlns="http://www.w3.org/1999/xhtml">
            <p>GENE_ASSOCIATION: MCA2738 or MCA3044 or MCA3050</p>
            <p>SUBSYSTEM: Pentose phosphate pathway</p>
            <p>EC Number: 5.3.1.27</p>
            <p>Confidence Level: </p>
            <p>AUTHORS: </p>
            <p/>
          </body>
        </notes>
        <listOfReactants>
          <speciesReference species="M_C06019_c" stoichiometry="1"/>
        </listOfReactants>
        <listOfProducts>
          <speciesReference species="M_C05345_c" stoichiometry="1"/>
        </listOfProducts>
        <kineticLaw>
          <math xmlns="http://www.w3.org/1998/Math/MathML">
            <ci> FLUX_VALUE </ci>
          </math>
          <listOfParameters>
            <parameter id="LOWER_BOUND" value="-1000" units="mmol_per_gDW_per_hr" constant="false"/>
            <parameter id="UPPER_BOUND" value="1000" units="mmol_per_gDW_per_hr" constant="false"/>
            <parameter id="FLUX_VALUE" value="0" units="mmol_per_gDW_per_hr" constant="false"/>
            <parameter id="OBJECTIVE_COEFFICIENT" value="0" units="mmol_per_gDW_per_hr" constant="false"/>
          </listOfParameters>
        </kineticLaw>
      </reaction>
      <reaction id="R_R09771" name="D-glycero-alpha-D-manno-heptose 1,7-bisphosphate 7-phosphohydrolase" reversible="false">
        <notes>
          <body xmlns="http://www.w3.org/1999/xhtml">
            <p>GENE_ASSOCIATION: MCA2051</p>
            <p>SUBSYSTEM: Lipopolysaccharide biosynthesis</p>
            <p>EC Number: 3.1.3.83</p>
            <p>Confidence Level: </p>
            <p>AUTHORS: </p>
            <p/>
          </body>
        </notes>
        <listOfReactants>
          <speciesReference species="M_C00001_c" stoichiometry="1"/>
          <speciesReference species="M_C19879_c" stoichiometry="1"/>
        </listOfReactants>
        <listOfProducts>
          <speciesReference species="M_C00009_c" stoichiometry="1"/>
          <speciesReference species="M_C19880_c" stoichiometry="1"/>
        </listOfProducts>
        <kineticLaw>
          <math xmlns="http://www.w3.org/1998/Math/MathML">
            <ci> FLUX_VALUE </ci>
          </math>
          <listOfParameters>
            <parameter id="LOWER_BOUND" value="0" units="mmol_per_gDW_per_hr" constant="false"/>
            <parameter id="UPPER_BOUND" value="1000" units="mmol_per_gDW_per_hr" constant="false"/>
            <parameter id="FLUX_VALUE" value="0" units="mmol_per_gDW_per_hr" constant="false"/>
            <parameter id="OBJECTIVE_COEFFICIENT" value="0" units="mmol_per_gDW_per_hr" constant="false"/>
          </listOfParameters>
        </kineticLaw>
      </reaction>
      <reaction id="R_R09769" name="D-glycero-alpha-D-manno-heptose 7-phosphate aldose-ketose-isomerase" reversible="false">
        <notes>
          <body xmlns="http://www.w3.org/1999/xhtml">
            <p>GENE_ASSOCIATION: MCA0183</p>
            <p>SUBSYSTEM: Lipopolysaccharide biosynthesis</p>
            <p>EC Number: 5.3.1.28</p>
            <p>Confidence Level: </p>
            <p>AUTHORS: </p>
            <p/>
          </body>
        </notes>
        <listOfReactants>
          <speciesReference species="M_C05382_c" stoichiometry="1"/>
        </listOfReactants>
        <listOfProducts>
          <speciesReference species="M_C19878_c" stoichiometry="1"/>
        </listOfProducts>
        <kineticLaw>
          <math xmlns="http://www.w3.org/1998/Math/MathML">
            <ci> FLUX_VALUE </ci>
          </math>
          <listOfParameters>
            <parameter id="LOWER_BOUND" value="0" units="mmol_per_gDW_per_hr" constant="false"/>
            <parameter id="UPPER_BOUND" value="1000" units="mmol_per_gDW_per_hr" constant="false"/>
            <parameter id="FLUX_VALUE" value="0" units="mmol_per_gDW_per_hr" constant="false"/>
            <parameter id="OBJECTIVE_COEFFICIENT" value="0" units="mmol_per_gDW_per_hr" constant="false"/>
          </listOfParameters>
        </kineticLaw>
      </reaction>
      <reaction id="R_R09725" name="pimeloyl-[acyl-carrier protein]-methyl-ester hydrolase" reversible="false">
        <notes>
          <body xmlns="http://www.w3.org/1999/xhtml">
            <p>GENE_ASSOCIATION: MCA1127</p>
            <p>SUBSYSTEM: Biotin metabolism</p>
            <p>EC Number: 3.1.1.85</p>
            <p>Confidence Level: </p>
            <p>AUTHORS: </p>
            <p/>
          </body>
        </notes>
        <listOfReactants>
          <speciesReference species="M_C00001_c" stoichiometry="1"/>
          <speciesReference species="M_C19846_c" stoichiometry="1"/>
        </listOfReactants>
        <listOfProducts>
          <speciesReference species="M_C19845_c" stoichiometry="1"/>
          <speciesReference species="M_C00132_c" stoichiometry="1"/>
        </listOfProducts>
        <kineticLaw>
          <math xmlns="http://www.w3.org/1998/Math/MathML">
            <ci> FLUX_VALUE </ci>
          </math>
          <listOfParameters>
            <parameter id="LOWER_BOUND" value="0" units="mmol_per_gDW_per_hr" constant="false"/>
            <parameter id="UPPER_BOUND" value="1000" units="mmol_per_gDW_per_hr" constant="false"/>
            <parameter id="FLUX_VALUE" value="0" units="mmol_per_gDW_per_hr" constant="false"/>
            <parameter id="OBJECTIVE_COEFFICIENT" value="0" units="mmol_per_gDW_per_hr" constant="false"/>
          </listOfParameters>
        </kineticLaw>
      </reaction>
      <reaction id="R_R09668" name="S-methyl-5&apos;-thioinosine:phosphate S-methyl-5-thio-alpha-D-ribosyl-transferase" reversible="false">
        <notes>
          <body xmlns="http://www.w3.org/1999/xhtml">
            <p>GENE_ASSOCIATION: MCA1986</p>
            <p>SUBSYSTEM: Cysteine and methionine metabolism</p>
            <p>EC Number: 2.4.2.44</p>
            <p>Confidence Level: </p>
            <p>AUTHORS: </p>
            <p/>
          </body>
        </notes>
        <listOfReactants>
          <speciesReference species="M_C00009_c" stoichiometry="1"/>
          <speciesReference species="M_C19787_c" stoichiometry="1"/>
        </listOfReactants>
        <listOfProducts>
          <speciesReference species="M_C04188_c" stoichiometry="1"/>
          <speciesReference species="M_C00262_c" stoichiometry="1"/>
        </listOfProducts>
        <kineticLaw>
          <math xmlns="http://www.w3.org/1998/Math/MathML">
            <ci> FLUX_VALUE </ci>
          </math>
          <listOfParameters>
            <parameter id="LOWER_BOUND" value="0" units="mmol_per_gDW_per_hr" constant="false"/>
            <parameter id="UPPER_BOUND" value="1000" units="mmol_per_gDW_per_hr" constant="false"/>
            <parameter id="FLUX_VALUE" value="0" units="mmol_per_gDW_per_hr" constant="false"/>
            <parameter id="OBJECTIVE_COEFFICIENT" value="0" units="mmol_per_gDW_per_hr" constant="false"/>
          </listOfParameters>
        </kineticLaw>
      </reaction>
      <reaction id="R_R09660" name="S-methyl-5&apos;-thioadenosine amidohydrolase" reversible="false">
        <notes>
          <body xmlns="http://www.w3.org/1999/xhtml">
            <p>GENE_ASSOCIATION: MCA1273</p>
            <p>SUBSYSTEM: Cysteine and methionine metabolism</p>
            <p>EC Number: 3.5.4.31</p>
            <p>Confidence Level: </p>
            <p>AUTHORS: </p>
            <p/>
          </body>
        </notes>
        <listOfReactants>
          <speciesReference species="M_C00001_c" stoichiometry="1"/>
          <speciesReference species="M_C00170_c" stoichiometry="1"/>
        </listOfReactants>
        <listOfProducts>
          <speciesReference species="M_C00014_c" stoichiometry="1"/>
          <speciesReference species="M_C19787_c" stoichiometry="1"/>
        </listOfProducts>
        <kineticLaw>
          <math xmlns="http://www.w3.org/1998/Math/MathML">
            <ci> FLUX_VALUE </ci>
          </math>
          <listOfParameters>
            <parameter id="LOWER_BOUND" value="0" units="mmol_per_gDW_per_hr" constant="false"/>
            <parameter id="UPPER_BOUND" value="1000" units="mmol_per_gDW_per_hr" constant="false"/>
            <parameter id="FLUX_VALUE" value="0" units="mmol_per_gDW_per_hr" constant="false"/>
            <parameter id="OBJECTIVE_COEFFICIENT" value="0" units="mmol_per_gDW_per_hr" constant="false"/>
          </listOfParameters>
        </kineticLaw>
      </reaction>
      <reaction id="R_R09543" name="S-adenosyl-L-methionine:malonyl-[acyl-carrier protein] O-methyltransferase" reversible="false">
        <notes>
          <body xmlns="http://www.w3.org/1999/xhtml">
            <p>GENE_ASSOCIATION: MCA1128</p>
            <p>SUBSYSTEM: Biotin metabolism</p>
            <p>EC Number: 2.1.1.197</p>
            <p>Confidence Level: </p>
            <p>AUTHORS: </p>
            <p/>
          </body>
        </notes>
        <listOfReactants>
          <speciesReference species="M_C00019_c" stoichiometry="1"/>
          <speciesReference species="M_C01209_c" stoichiometry="1"/>
        </listOfReactants>
        <listOfProducts>
          <speciesReference species="M_C00021_c" stoichiometry="1"/>
          <speciesReference species="M_C19673_c" stoichiometry="1"/>
        </listOfProducts>
        <kineticLaw>
          <math xmlns="http://www.w3.org/1998/Math/MathML">
            <ci> FLUX_VALUE </ci>
          </math>
          <listOfParameters>
            <parameter id="LOWER_BOUND" value="0" units="mmol_per_gDW_per_hr" constant="false"/>
            <parameter id="UPPER_BOUND" value="1000" units="mmol_per_gDW_per_hr" constant="false"/>
            <parameter id="FLUX_VALUE" value="0" units="mmol_per_gDW_per_hr" constant="false"/>
            <parameter id="OBJECTIVE_COEFFICIENT" value="0" units="mmol_per_gDW_per_hr" constant="false"/>
          </listOfParameters>
        </kineticLaw>
      </reaction>
      <reaction id="R_R09518" name="methane,quinol:oxygen oxidoreductase" reversible="false">
        <notes>
          <body xmlns="http://www.w3.org/1999/xhtml">
            <p>GENE_ASSOCIATION: (MCA1796 or MCA2853) and (MCA1797 or MCA2854) and (MCA1798 or MCA2855 or MCA0295)</p>
            <p>SUBSYSTEM: Methane metabolism</p>
            <p>EC Number: 1.14.18.3</p>
            <p>Confidence Level: </p>
            <p>AUTHORS: </p>
            <p/>
          </body>
        </notes>
        <listOfReactants>
          <speciesReference species="M_C00007_p" stoichiometry="1"/>
          <speciesReference species="M_C00390_p" stoichiometry="1"/>
          <speciesReference species="M_C01438_p" stoichiometry="1"/>
        </listOfReactants>
        <listOfProducts>
          <speciesReference species="M_C00001_c" stoichiometry="1"/>
          <speciesReference species="M_C00132_p" stoichiometry="1"/>
          <speciesReference species="M_C00399_p" stoichiometry="1"/>
        </listOfProducts>
        <kineticLaw>
          <math xmlns="http://www.w3.org/1998/Math/MathML">
            <ci> FLUX_VALUE </ci>
          </math>
          <listOfParameters>
            <parameter id="LOWER_BOUND" value="0" units="mmol_per_gDW_per_hr" constant="false"/>
            <parameter id="UPPER_BOUND" value="1000" units="mmol_per_gDW_per_hr" constant="false"/>
            <parameter id="FLUX_VALUE" value="0" units="mmol_per_gDW_per_hr" constant="false"/>
            <parameter id="OBJECTIVE_COEFFICIENT" value="0" units="mmol_per_gDW_per_hr" constant="false"/>
          </listOfParameters>
        </kineticLaw>
      </reaction>
      <reaction id="R_R09394" name="GTP 3&apos;,8-cyclase [(8S)-3&apos;,8-cyclo-7,8-dihydroguanosine 5&apos;-triphosphate-forming]" reversible="false">
        <notes>
          <body xmlns="http://www.w3.org/1999/xhtml">
            <p>GENE_ASSOCIATION: MCA1949</p>
            <p>SUBSYSTEM: Folate biosynthesis</p>
            <p>EC Number: 4.1.99.22</p>
            <p>Confidence Level: </p>
            <p>AUTHORS: </p>
            <p/>
          </body>
        </notes>
        <listOfReactants>
          <speciesReference species="M_C00019_c" stoichiometry="1"/>
          <speciesReference species="M_C00004_c" stoichiometry="1"/>
          <speciesReference species="M_C00044_c" stoichiometry="1"/>
        </listOfReactants>
        <listOfProducts>
          <speciesReference species="M_C00003_c" stoichiometry="1"/>
          <speciesReference species="M_C05198_c" stoichiometry="1"/>
          <speciesReference species="M_C21310_c" stoichiometry="1"/>
          <speciesReference species="M_C00073_c" stoichiometry="1"/>
        </listOfProducts>
        <kineticLaw>
          <math xmlns="http://www.w3.org/1998/Math/MathML">
            <ci> FLUX_VALUE </ci>
          </math>
          <listOfParameters>
            <parameter id="LOWER_BOUND" value="0" units="mmol_per_gDW_per_hr" constant="false"/>
            <parameter id="UPPER_BOUND" value="1000" units="mmol_per_gDW_per_hr" constant="false"/>
            <parameter id="FLUX_VALUE" value="0" units="mmol_per_gDW_per_hr" constant="false"/>
            <parameter id="OBJECTIVE_COEFFICIENT" value="0" units="mmol_per_gDW_per_hr" constant="false"/>
          </listOfParameters>
        </kineticLaw>
      </reaction>
      <reaction id="R_R09380" name="acyl-ACP:sn-glycerol-3-phosphate 1-O-acyltransferase" reversible="false">
        <notes>
          <body xmlns="http://www.w3.org/1999/xhtml">
            <p>GENE_ASSOCIATION: MCA2004 or MCA2989</p>
            <p>SUBSYSTEM: Glycerolipid metabolism</p>
            <p>EC Number: 2.3.1.15</p>
            <p>Confidence Level: </p>
            <p>AUTHORS: </p>
            <p/>
          </body>
        </notes>
        <listOfReactants>
          <speciesReference species="M_C00093_c" stoichiometry="1"/>
          <speciesReference species="M_C00173_c" stoichiometry="1"/>
        </listOfReactants>
        <listOfProducts>
          <speciesReference species="M_C00229_c" stoichiometry="1"/>
          <speciesReference species="M_C00681_c" stoichiometry="1"/>
        </listOfProducts>
        <kineticLaw>
          <math xmlns="http://www.w3.org/1998/Math/MathML">
            <ci> FLUX_VALUE </ci>
          </math>
          <listOfParameters>
            <parameter id="LOWER_BOUND" value="0" units="mmol_per_gDW_per_hr" constant="false"/>
            <parameter id="UPPER_BOUND" value="1000" units="mmol_per_gDW_per_hr" constant="false"/>
            <parameter id="FLUX_VALUE" value="0" units="mmol_per_gDW_per_hr" constant="false"/>
            <parameter id="OBJECTIVE_COEFFICIENT" value="0" units="mmol_per_gDW_per_hr" constant="false"/>
          </listOfParameters>
        </kineticLaw>
      </reaction>
      <reaction id="R_R09372" name="methaneselenol:NADP+ oxidoreductase" reversible="false">
        <notes>
          <body xmlns="http://www.w3.org/1999/xhtml">
            <p>GENE_ASSOCIATION: MCA1694</p>
            <p>SUBSYSTEM: Selenocompound metabolism</p>
            <p>EC Number: 1.8.1.9</p>
            <p>Confidence Level: </p>
            <p>AUTHORS: </p>
            <p/>
          </body>
        </notes>
        <listOfReactants>
          <speciesReference species="M_C00080_c" stoichiometry="2"/>
          <speciesReference species="M_C00005_c" stoichiometry="2"/>
          <speciesReference species="M_C18902_c" stoichiometry="1"/>
        </listOfReactants>
        <listOfProducts>
          <speciesReference species="M_C00001_c" stoichiometry="2"/>
          <speciesReference species="M_C00006_c" stoichiometry="2"/>
          <speciesReference species="M_C05703_c" stoichiometry="1"/>
        </listOfProducts>
        <kineticLaw>
          <math xmlns="http://www.w3.org/1998/Math/MathML">
            <ci> FLUX_VALUE </ci>
          </math>
          <listOfParameters>
            <parameter id="LOWER_BOUND" value="0" units="mmol_per_gDW_per_hr" constant="false"/>
            <parameter id="UPPER_BOUND" value="1000" units="mmol_per_gDW_per_hr" constant="false"/>
            <parameter id="FLUX_VALUE" value="0" units="mmol_per_gDW_per_hr" constant="false"/>
            <parameter id="OBJECTIVE_COEFFICIENT" value="0" units="mmol_per_gDW_per_hr" constant="false"/>
          </listOfParameters>
        </kineticLaw>
      </reaction>
      <reaction id="R_R09365" name="5-methyltetrahydropteroyltri-L-glutamate:L-selenohomocysteine Se-methyltransferase" reversible="false">
        <notes>
          <body xmlns="http://www.w3.org/1999/xhtml">
            <p>GENE_ASSOCIATION: MCA1545 or MCA2260</p>
            <p>SUBSYSTEM: Selenocompound metabolism</p>
            <p>EC Number: 2.1.1.13, 2.1.1.14</p>
            <p>Confidence Level: </p>
            <p>AUTHORS: </p>
            <p/>
          </body>
        </notes>
        <listOfReactants>
          <speciesReference species="M_C04489_c" stoichiometry="1"/>
          <speciesReference species="M_C05698_c" stoichiometry="1"/>
        </listOfReactants>
        <listOfProducts>
          <speciesReference species="M_C05335_c" stoichiometry="1"/>
          <speciesReference species="M_C04144_c" stoichiometry="1"/>
        </listOfProducts>
        <kineticLaw>
          <math xmlns="http://www.w3.org/1998/Math/MathML">
            <ci> FLUX_VALUE </ci>
          </math>
          <listOfParameters>
            <parameter id="LOWER_BOUND" value="0" units="mmol_per_gDW_per_hr" constant="false"/>
            <parameter id="UPPER_BOUND" value="1000" units="mmol_per_gDW_per_hr" constant="false"/>
            <parameter id="FLUX_VALUE" value="0" units="mmol_per_gDW_per_hr" constant="false"/>
            <parameter id="OBJECTIVE_COEFFICIENT" value="0" units="mmol_per_gDW_per_hr" constant="false"/>
          </listOfParameters>
        </kineticLaw>
      </reaction>
      <reaction id="R_R09248" name="(2E,6E)-farnesyl-diphosphate:isopentenyl-diphosphate farnesyltranstransferase (adding 5 isopentenyl units)" reversible="false">
        <notes>
          <body xmlns="http://www.w3.org/1999/xhtml">
            <p>GENE_ASSOCIATION: MCA2996</p>
            <p>SUBSYSTEM: Terpenoid backbone biosynthesis</p>
            <p>EC Number: 2.5.1.90</p>
            <p>Confidence Level: </p>
            <p>AUTHORS: </p>
            <p/>
          </body>
        </notes>
        <listOfReactants>
          <speciesReference species="M_C00448_c" stoichiometry="1"/>
          <speciesReference species="M_C00129_c" stoichiometry="5"/>
        </listOfReactants>
        <listOfProducts>
          <speciesReference species="M_C00013_c" stoichiometry="5"/>
          <speciesReference species="M_C04146_c" stoichiometry="1"/>
        </listOfProducts>
        <kineticLaw>
          <math xmlns="http://www.w3.org/1998/Math/MathML">
            <ci> FLUX_VALUE </ci>
          </math>
          <listOfParameters>
            <parameter id="LOWER_BOUND" value="0" units="mmol_per_gDW_per_hr" constant="false"/>
            <parameter id="UPPER_BOUND" value="1000" units="mmol_per_gDW_per_hr" constant="false"/>
            <parameter id="FLUX_VALUE" value="0" units="mmol_per_gDW_per_hr" constant="false"/>
            <parameter id="OBJECTIVE_COEFFICIENT" value="0" units="mmol_per_gDW_per_hr" constant="false"/>
          </listOfParameters>
        </kineticLaw>
      </reaction>
      <reaction id="R_R09128" name="2-chloroethanol:cytochrome c oxidoreductase" reversible="false">
        <notes>
          <body xmlns="http://www.w3.org/1999/xhtml">
            <p>GENE_ASSOCIATION: MCA0779 and MCA0782</p>
            <p>SUBSYSTEM: Chloroalkane and chloroalkene degradation</p>
            <p>EC Number: 1.1.2.7</p>
            <p>Confidence Level: </p>
            <p>AUTHORS: </p>
            <p/>
          </body>
        </notes>
        <listOfReactants>
          <speciesReference species="M_C06753_c" stoichiometry="1"/>
          <speciesReference species="M_C18233_c" stoichiometry="2"/>
        </listOfReactants>
        <listOfProducts>
          <speciesReference species="M_C00080_c" stoichiometry="2"/>
          <speciesReference species="M_C06754_c" stoichiometry="1"/>
          <speciesReference species="M_C18234_c" stoichiometry="2"/>
        </listOfProducts>
        <kineticLaw>
          <math xmlns="http://www.w3.org/1998/Math/MathML">
            <ci> FLUX_VALUE </ci>
          </math>
          <listOfParameters>
            <parameter id="LOWER_BOUND" value="0" units="mmol_per_gDW_per_hr" constant="false"/>
            <parameter id="UPPER_BOUND" value="1000" units="mmol_per_gDW_per_hr" constant="false"/>
            <parameter id="FLUX_VALUE" value="0" units="mmol_per_gDW_per_hr" constant="false"/>
            <parameter id="OBJECTIVE_COEFFICIENT" value="0" units="mmol_per_gDW_per_hr" constant="false"/>
          </listOfParameters>
        </kineticLaw>
      </reaction>
      <reaction id="R_R09127" name="ethanol:cytochrome c oxidoreductase" reversible="true">
        <notes>
          <body xmlns="http://www.w3.org/1999/xhtml">
            <p>GENE_ASSOCIATION: MCA0779 and MCA0782</p>
            <p>SUBSYSTEM: Glycolysis / Gluconeogenesis</p>
            <p>EC Number: 1.1.2.7</p>
            <p>Confidence Level: </p>
            <p>AUTHORS: </p>
            <p/>
          </body>
        </notes>
        <listOfReactants>
          <speciesReference species="M_C18233_c" stoichiometry="2"/>
          <speciesReference species="M_C00469_c" stoichiometry="1"/>
        </listOfReactants>
        <listOfProducts>
          <speciesReference species="M_C00080_c" stoichiometry="2"/>
          <speciesReference species="M_C00084_c" stoichiometry="1"/>
          <speciesReference species="M_C18234_c" stoichiometry="2"/>
        </listOfProducts>
        <kineticLaw>
          <math xmlns="http://www.w3.org/1998/Math/MathML">
            <ci> FLUX_VALUE </ci>
          </math>
          <listOfParameters>
            <parameter id="LOWER_BOUND" value="-1000" units="mmol_per_gDW_per_hr" constant="false"/>
            <parameter id="UPPER_BOUND" value="1000" units="mmol_per_gDW_per_hr" constant="false"/>
            <parameter id="FLUX_VALUE" value="0" units="mmol_per_gDW_per_hr" constant="false"/>
            <parameter id="OBJECTIVE_COEFFICIENT" value="0" units="mmol_per_gDW_per_hr" constant="false"/>
          </listOfParameters>
        </kineticLaw>
      </reaction>
      <reaction id="R_R09107" name="N-acetyl-L-citrulline amidohydrolase" reversible="false">
        <notes>
          <body xmlns="http://www.w3.org/1999/xhtml">
            <p>GENE_ASSOCIATION: MCA2083</p>
            <p>SUBSYSTEM: Arginine biosynthesis</p>
            <p>EC Number: 3.5.1.16</p>
            <p>Confidence Level: </p>
            <p>AUTHORS: </p>
            <p/>
          </body>
        </notes>
        <listOfReactants>
          <speciesReference species="M_C00001_c" stoichiometry="1"/>
          <speciesReference species="M_C15532_c" stoichiometry="1"/>
        </listOfReactants>
        <listOfProducts>
          <speciesReference species="M_C00033_c" stoichiometry="1"/>
          <speciesReference species="M_C00327_c" stoichiometry="1"/>
        </listOfProducts>
        <kineticLaw>
          <math xmlns="http://www.w3.org/1998/Math/MathML">
            <ci> FLUX_VALUE </ci>
          </math>
          <listOfParameters>
            <parameter id="LOWER_BOUND" value="0" units="mmol_per_gDW_per_hr" constant="false"/>
            <parameter id="UPPER_BOUND" value="1000" units="mmol_per_gDW_per_hr" constant="false"/>
            <parameter id="FLUX_VALUE" value="0" units="mmol_per_gDW_per_hr" constant="false"/>
            <parameter id="OBJECTIVE_COEFFICIENT" value="0" units="mmol_per_gDW_per_hr" constant="false"/>
          </listOfParameters>
        </kineticLaw>
      </reaction>
      <reaction id="R_R09099" name="5,10-methylenetetrahydromethanopterin:glycine hydroxymethyltransferase" reversible="false">
        <notes>
          <body xmlns="http://www.w3.org/1999/xhtml">
            <p>GENE_ASSOCIATION: MCA1660</p>
            <p>SUBSYSTEM: Methane metabolism</p>
            <p>EC Number: 2.1.2.1</p>
            <p>Confidence Level: </p>
            <p>AUTHORS: </p>
            <p/>
          </body>
        </notes>
        <listOfReactants>
          <speciesReference species="M_C00065_c" stoichiometry="1"/>
          <speciesReference species="M_C01217_c" stoichiometry="1"/>
        </listOfReactants>
        <listOfProducts>
          <speciesReference species="M_C00001_c" stoichiometry="1"/>
          <speciesReference species="M_C00037_c" stoichiometry="1"/>
          <speciesReference species="M_C04377_c" stoichiometry="1"/>
        </listOfProducts>
        <kineticLaw>
          <math xmlns="http://www.w3.org/1998/Math/MathML">
            <ci> FLUX_VALUE </ci>
          </math>
          <listOfParameters>
            <parameter id="LOWER_BOUND" value="0" units="mmol_per_gDW_per_hr" constant="false"/>
            <parameter id="UPPER_BOUND" value="1000" units="mmol_per_gDW_per_hr" constant="false"/>
            <parameter id="FLUX_VALUE" value="0" units="mmol_per_gDW_per_hr" constant="false"/>
            <parameter id="OBJECTIVE_COEFFICIENT" value="0" units="mmol_per_gDW_per_hr" constant="false"/>
          </listOfParameters>
        </kineticLaw>
      </reaction>
      <reaction id="R_R09082" name="carboxynorspermidine carboxy-lyase (norspermidine-forming)" reversible="false">
        <notes>
          <body xmlns="http://www.w3.org/1999/xhtml">
            <p>GENE_ASSOCIATION: MCA2593</p>
            <p>SUBSYSTEM: Arginine and proline metabolism</p>
            <p>EC Number: 4.1.1.96</p>
            <p>Confidence Level: </p>
            <p>AUTHORS: </p>
            <p/>
          </body>
        </notes>
        <listOfReactants>
          <speciesReference species="M_C18174_c" stoichiometry="1"/>
        </listOfReactants>
        <listOfProducts>
          <speciesReference species="M_C00011_c" stoichiometry="1"/>
          <speciesReference species="M_C03375_c" stoichiometry="1"/>
        </listOfProducts>
        <kineticLaw>
          <math xmlns="http://www.w3.org/1998/Math/MathML">
            <ci> FLUX_VALUE </ci>
          </math>
          <listOfParameters>
            <parameter id="LOWER_BOUND" value="0" units="mmol_per_gDW_per_hr" constant="false"/>
            <parameter id="UPPER_BOUND" value="1000" units="mmol_per_gDW_per_hr" constant="false"/>
            <parameter id="FLUX_VALUE" value="0" units="mmol_per_gDW_per_hr" constant="false"/>
            <parameter id="OBJECTIVE_COEFFICIENT" value="0" units="mmol_per_gDW_per_hr" constant="false"/>
          </listOfParameters>
        </kineticLaw>
      </reaction>
      <reaction id="R_R09081" name="carboxyspermidine carboxy-lyase (spermidine-forming)" reversible="false">
        <notes>
          <body xmlns="http://www.w3.org/1999/xhtml">
            <p>GENE_ASSOCIATION: MCA2593</p>
            <p>SUBSYSTEM: Arginine and proline metabolism</p>
            <p>EC Number: 4.1.1.96</p>
            <p>Confidence Level: </p>
            <p>AUTHORS: </p>
            <p/>
          </body>
        </notes>
        <listOfReactants>
          <speciesReference species="M_C18172_c" stoichiometry="1"/>
        </listOfReactants>
        <listOfProducts>
          <speciesReference species="M_C00011_c" stoichiometry="1"/>
          <speciesReference species="M_C00315_c" stoichiometry="1"/>
        </listOfProducts>
        <kineticLaw>
          <math xmlns="http://www.w3.org/1998/Math/MathML">
            <ci> FLUX_VALUE </ci>
          </math>
          <listOfParameters>
            <parameter id="LOWER_BOUND" value="0" units="mmol_per_gDW_per_hr" constant="false"/>
            <parameter id="UPPER_BOUND" value="1000" units="mmol_per_gDW_per_hr" constant="false"/>
            <parameter id="FLUX_VALUE" value="0" units="mmol_per_gDW_per_hr" constant="false"/>
            <parameter id="OBJECTIVE_COEFFICIENT" value="0" units="mmol_per_gDW_per_hr" constant="false"/>
          </listOfParameters>
        </kineticLaw>
      </reaction>
      <reaction id="R_R09030" name="D-allose-6-phosphate aldose-ketose-isomerase" reversible="false">
        <notes>
          <body xmlns="http://www.w3.org/1999/xhtml">
            <p>GENE_ASSOCIATION: MCA0043 or MCA0355</p>
            <p>SUBSYSTEM: Fructose and mannose metabolism</p>
            <p>EC Number: 5.3.1.6</p>
            <p>Confidence Level: </p>
            <p>AUTHORS: </p>
            <p/>
          </body>
        </notes>
        <listOfReactants>
          <speciesReference species="M_C02962_c" stoichiometry="1"/>
        </listOfReactants>
        <listOfProducts>
          <speciesReference species="M_C18096_c" stoichiometry="1"/>
        </listOfProducts>
        <kineticLaw>
          <math xmlns="http://www.w3.org/1998/Math/MathML">
            <ci> FLUX_VALUE </ci>
          </math>
          <listOfParameters>
            <parameter id="LOWER_BOUND" value="0" units="mmol_per_gDW_per_hr" constant="false"/>
            <parameter id="UPPER_BOUND" value="1000" units="mmol_per_gDW_per_hr" constant="false"/>
            <parameter id="FLUX_VALUE" value="0" units="mmol_per_gDW_per_hr" constant="false"/>
            <parameter id="OBJECTIVE_COEFFICIENT" value="0" units="mmol_per_gDW_per_hr" constant="false"/>
          </listOfParameters>
        </kineticLaw>
      </reaction>
      <reaction id="R_R08968" name="ATP:N-acetyl-D-glucosamine 1-phosphotransferase" reversible="false">
        <notes>
          <body xmlns="http://www.w3.org/1999/xhtml">
            <p>GENE_ASSOCIATION: MCA0600</p>
            <p>SUBSYSTEM: Amino sugar and nucleotide sugar metabolism</p>
            <p>EC Number: 2.7.1.162, 2.7.1.-</p>
            <p>Confidence Level: </p>
            <p>AUTHORS: </p>
            <p/>
          </body>
        </notes>
        <listOfReactants>
          <speciesReference species="M_C00002_c" stoichiometry="1"/>
          <speciesReference species="M_C00140_c" stoichiometry="1"/>
        </listOfReactants>
        <listOfProducts>
          <speciesReference species="M_C00008_c" stoichiometry="1"/>
          <speciesReference species="M_C04501_c" stoichiometry="1"/>
        </listOfProducts>
        <kineticLaw>
          <math xmlns="http://www.w3.org/1998/Math/MathML">
            <ci> FLUX_VALUE </ci>
          </math>
          <listOfParameters>
            <parameter id="LOWER_BOUND" value="0" units="mmol_per_gDW_per_hr" constant="false"/>
            <parameter id="UPPER_BOUND" value="1000" units="mmol_per_gDW_per_hr" constant="false"/>
            <parameter id="FLUX_VALUE" value="0" units="mmol_per_gDW_per_hr" constant="false"/>
            <parameter id="OBJECTIVE_COEFFICIENT" value="0" units="mmol_per_gDW_per_hr" constant="false"/>
          </listOfParameters>
        </kineticLaw>
      </reaction>
      <reaction id="R_R08781" name="S-adenosyl-L-methionine:3-hydroxy-2-methoxy-5-methyl-6-(all-trans-polyprenyl)-1,4-benzoquinone 3-O-methyltransferase" reversible="false">
        <notes>
          <body xmlns="http://www.w3.org/1999/xhtml">
            <p>GENE_ASSOCIATION: MCA1164 or MCA1272</p>
            <p>SUBSYSTEM: Ubiquinone and other terpenoid-quinone biosynthesis</p>
            <p>EC Number: 2.1.1.64</p>
            <p>Confidence Level: </p>
            <p>AUTHORS: </p>
            <p/>
          </body>
        </notes>
        <listOfReactants>
          <speciesReference species="M_C00019_c" stoichiometry="1"/>
[truncated: 1,204,747 more chars]
