# Supplementary material for: Genome-scale metabolic reconstruction and metabolic versatility of an obligate methanotroph Methylococcus capsulatus str. Bath
Source: PeerJ. 2019 Jun 14;7:e6685. doi: 10.7717/peerj.6685 (PMC6613435; doi:10.7717/peerj.6685)
Supplement: Supplemental Information 2 [file peerj-07-6685-s002.xlsx]

## Sheet: Biomass composition
CID	Macromolecule	Overall Cellular Content % (w/w)	Metabolite	Composition% (w/w)	Reference	Normalized % (w/w)	Molecular Formula	C	H	N	O	P	S	Molecular Weight (g/mol)	Difference b/w metabolite and structural component	MWcorr (g/mol)	g/100mol	Total weight (g)	Weight fraction	mmol/g DCW
C00037	Protein	60	Glycine	5.0781	(de la Torre, Metivier et al. 2015)	5.0781	C2H5NO2	2	5	1	2	0	0	75.067	H2O	57.052	289.716	11775.6	2.4603	0.53405
C00041		(Larsen and Joergensen 1996)	L-Alanine	6.36946		6.36946	C3H7NO2	3	7	1	2	0	0	89.094	H2O	71.079	289.716		3.84468	0.537666
C00183			L-Valine	6.79203		6.79203	C5H11NO2	5	11	1	2	0	0	117.148	H2O	99.133	289.716		5.71786	0.411086
C00123			L-Leucine	5.91144		5.91144	C6H13NO2	6	13	1	2	0	0	131.175	H2O	113.16	289.716		5.6807	0.313438
C00407			L-Isoleucine	5.82049		5.82049	C6H13NO2	6	13	1	2	0	0	131.175	H2O	113.16	289.716		5.59331	0.308616
C00065			L-Serine	4.02405		4.02405	C3H7NO3	3	7	1	3	0	0	105.093	H2O	87.078	289.716		2.97569	0.277272
C00188			L-Threonine	5.28169		5.28169	C4H9NO3	4	9	1	3	0	0	119.12	H2O	101.105	289.716		4.53483	0.313438
C00079			L-Phenylalanine	5.79592		5.79592	C9H11NO2	9	11	1	2	0	0	165.192	H2O	147.177	289.716		7.244	0.236284
C00082			L-Tyrosine	4.58998		4.58998	C9H11NO3	9	11	1	3	0	0	181.191	H2O	163.176	289.716		6.36038	0.168774
C00078			L-Tryptophan	2.69384		2.69384	C11H12N2O2	11	12	2	2	0	0	204.229	H2O	186.214	289.716		4.2599	0.0867981
C00097			L-Cysteine	0.621722		0.621722	C3H7NO2S	3	7	1	2	0	1	121.16	H2O	103.145	289.716		0.544578	0.0361659
C00073			L-Methionine	3.16329		3.16329	C5H11NO2S	5	11	1	2	0	1	149.214	H2O	131.199	289.716		3.5244	0.144664
C00047			L-Lysine	6.48891		6.48891	C6H15N2O2	6	15	2	2	0	0	147.198	H2O	129.183	289.716		7.11858	0.301382
C00062			L-Arginine	6.38002		6.38002	C6H15N4O2	6	15	4	2	0	0	175.212	H2O	157.197	289.716		8.51692	0.243517
C00135			L-Histidine	2.42482		2.42482	C6H9N3O2	6	9	3	2	0	0	155.157	H2O	137.142	289.716		2.82401	0.106087
C00049			L-Aspartate	7.97656		7.97656	C4H6NO4	4	6	1	4	0	0	132.095	H2O	114.08	289.716		7.72753	0.419524
C00025			L-Glutamate	10.1928		10.1928	C5H8NO4	5	8	1	4	0	0	146.122	H2O	128.107	289.716		11.0888	0.47739
C00152			L-Asparagine	2.72819		2.72819	C4H8N2O3	4	8	2	3	0	0	132.119	H2O	114.104	289.716		2.64357	0.143458
C00064			L-Glutamine	3.86164		3.86164	C5H10N2O3	5	10	2	3	0	0	146.146	H2O	128.131	289.716		4.20187	0.180829
C00148			L-Proline	3.80502		3.80502	C5H9NO2	5	9	1	2	0	0	115.132	H2O	97.117	289.716		3.13811	0.235078
C00131	DNA	2.5	dATP	18.4863	(Ward, Larsen et al. 2004)	18.4863	C10H12N5O12P3	10	12	5	12	3	0	487.151	ppi	312.202	5771.45	30830.6	18.7199	0.0148031
C00459		(Larsen and Joergensen 1996)	dCTP	29.6059		29.6059	C9H12N3O13P3	9	10	3	13	3	0	461.109	ppi	286.16	8472.02		27.4792	0.0258648
C00286			dGTP	33.9554		33.9554	C10H12N5O13P3	10	12	5	13	3	0	503.15	ppi	328.201	11144.2		36.1465	0.0258648
C00458			dTTP	17.9525		17.9525	C10H13N2O14P3	10	13	2	14	3	0	478.136	ppi	303.187	5442.95		17.6544	0.0148031
C00002	RNA	8	ATP	26.3578	(de la Torre, Metivier et al. 2015)	26.3578	C10H12N5O13P3	10	12	5	13	3	0	503.15	ppi	328.201	8650.66	32179.8	26.8822	0.064248
C00075		(Larsen and Joergensen 1996)	GTP	27.6427		27.6427	C10H12N5O14P3	10	12	5	14	3	0	519.149	ppi	344.2	9514.62		29.567	0.0603931
C00063			CTP	22.9626		22.9626	C9H12N3O14P3	9	12	3	14	3	0	479.124	ppi	304.175	6984.65		21.705	0.0603931
C00044			UTP	23.0369		23.0369	C9H11N2O15P3	9	11	2	15	3	0	480.108	ppi	305.159	7029.91		21.8457	0.064248
C00249	Fatty Acids	2.6096	C00249 (160)	23.2331	(de la Torre, Metivier et al. 2015)	23.2331	C16H32O2	16	32	0	2	0	0	256.43	none	256.43	5957.65	25317.4	23.5319	0.0236435
C06424		(de la Torre, Metivier et al. 2015)	C06424 (140)	6.56219		6.56219	C14H28O2	14	28	0	2	0	0	228.376	none	228.376	1498.65		5.91944	0.00749833
C08362			C08362 (161)	70.2048		70.2048	C16H30O2	16	30	0	2	0	0	254.414	none	254.414	17861.1		70.5487	0.0720122
CPE161140	Phospholipids	8.23794	RPE161140	6.96861		6.96861		35	68	1	8	1	0	661.902		661.902	4612.54	72535	6.35905	0.00867304
CPE161161			RPE161161	32.1883		32.1883		37	70	1	8	1	0	687.94		687.94	22143.6		30.5282	0.0385449
CPE160161			RPE160161	34.843		34.843		37	72	1	8	1	0	689.956		689.956	24040.2		33.1428	0.0416019
CPG161140			RPG161140	1.82243		1.82243		36	69	0	10	1	0	692.912		692.912	1262.78		1.74093	0.00216666
CPG161161			RPG161161	3.88785		3.88785		38	71	0	10	1	0	718.95		718.95	2795.17		3.85355	0.00445481
CPG160161			RPG160161	7.28972		7.28972		38	73	0	10	1	0	720.966		720.966	5255.64		7.24566	0.00832942
CCL161140			RCL161140	1.66667		1.66667		69	130	0	17	2	0	1293.73		1293.73	2156.22		2.97266	0.00106126
CCL161161			RCL161161	1.66667		1.66667		73	134	0	17	2	0	1345.81		1345.81	2243.01		3.09231	0.0010202
CCL160161			RCL160161	1.66667		1.66667		73	138	0	17	2	0	1349.84		1349.84	2249.73		3.10158	0.00101715
CPC161140			RPC161140	2.66667		2.66667		38	74	1	8	1	0	703.983		703.983	1877.29		2.58811	0.00312051
CPC161161			RPC161161	2.66667		2.66667		40	76	1	8	1	0	730.021		730.021	1946.72		2.68384	0.00300921
CPC160161			RPC160161	2.66667		2.66667		40	78	1	8	1	0	732.037		732.037	1952.1		2.69125	0.00300092
C00751	Sterols	0.77	Squalene	71.4286		71.4286	C30H50	30	50	0	0	0	0	410.73		410.73	29337.9		71.231	0.0133908
C15915			4,4dimethyl cholesta-8-en-3beta-ol	28.5714		28.5714	C29H50O	29	50	0	1	0	0	414.718		414.718	11849.1		28.769	0.00530481
C05898	Cell Wall Component	8.4517	C05898*-peptidoglycan	79.0861	(de la Torre, Metivier et al. 2015)	79.0861	C95H156N8O28P2	95	156	8	28	2	0	1920.27	none	1920.27	0	0	0	0.0424723
C06025			C06025	20.9139		20.9139	C84H154N2O37P2	84	154	2	37	2	0	1846.08	none	1846.08			0	0.00160273
C00199	Intracellular metabolites	1.28383	D-Ribulose 5-phosphate	1.43627		1.43627	C5H11O8P	5	11	0	8	1	0	230.109		230.109	330.499	42356.5	0.780278	0.000801364
C00354		(de la Torre, Metivier et al. 2015)	D-Fructose 1,6-bisphosphate	2.12289		2.12289	C6H14O12P2	6	14	0	12	2	0	340.114		340.114	722.024		1.70463	0.000801364
C00085			D-Fructose 6-phosphate	4.87105		4.87105	C6H13O9P	6	13	0	9	1	0	260.135		260.135	1267.13		2.99158	0.00240409
C00092			D-Glucose 6-phosphate	3.24737		3.24737	C6H13O9P	6	13	0	9	1	0	260.135		260.135	844.754		1.99439	0.00160273
C00118			D-Glyceraldehyde 3-phosphate	3.18433		3.18433	C3H7O6P	3	7	0	6	1	0	170.057		170.057	541.518		1.27848	0.00240409
C00345			6-Phospho-D-gluconate	0.258532		0.258532	C6H13O10P	6	13	0	10	1	0	276.134		276.134	71.3894		0.168544	0.000120205
C04442			2dehydro3deoxyphosphogluconate	0.0048333		0.0048333	C6H11O9P	6	11	0	9	1	0	258.119		258.119	1.24757		0.00294539	2.40409e-06
C00197			3-Phospho-D-glycerate	6.96783		6.96783	C3H7O7P	3	7	0	7	1	0	186.056		186.056	1296.41		3.0607	0.00480818
C00074			Phosphoenolpyruvate	5.2443		5.2443	C3H5O6P	3	5	0	6	1	0	168.041		168.041	881.258		2.08057	0.00400682
C00022			Pyruvate	8.24484		8.24484	C3H4O3	3	4	0	3	0	0	88.062		88.062	726.057		1.71416	0.0120205
C00024			Acetyl-CoA	0.643295		0.643295	C23H38N7O17P3S	23	38	7	17	3	1	1030.64		1030.64	663.006		1.5653	8.01364e-05
C00042			Succinate	1.47414		1.47414	C4H6O4	4	6	0	4	0	0	118.088		118.088	174.078		0.410983	0.00160273
C00149			(S)-Malate	3.34772		3.34772	C4H6O5	4	6	0	5	0	0	134.087		134.087	448.886		1.05978	0.00320546
C00122			Fumarate	0.724486		0.724486	C4H4O4	4	4	0	4	0	0	116.072		116.072	84.0925		0.198535	0.000801364
C00158			Citrate	1.19917		1.19917	C6H8O7	6	8	0	7	0	0	192.123		192.123	230.389		0.543928	0.000801364
C00258			D-Glycerate	0.6621		0.6621	C3H6O4	3	6	0	4	0	0	106.077		106.077	70.2336		0.165815	0.000801364
C00002			ATP	15.8284		15.8284	C10H16N5O13P3	10	16	5	13	3	0	507.182		507.182	8027.87		18.9531	0.00400682
C00008			ADP	5.33294		5.33294	C10H15N5O10P2	10	15	5	10	2	0	427.203		427.203	2278.25		5.37874	0.00160273
C00020			AMP	2.16727		2.16727	C10H14N5O7P	10	14	5	7	1	0	347.224		347.224	752.527		1.77665	0.000801364
C00003			NAD+	8.29444		8.29444	C21H28N7O14P2	21	28	7	14	2	0	664.438		664.438	5511.14		13.0113	0.00160273
C00004			NADH	8.30702		8.30702	C21H29N7O14P2	21	29	7	14	2	0	665.446		665.446	5527.87		13.0508	0.00160273
C00006			NADP+	4.64642		4.64642	C21H29N7O17P3	21	29	7	17	3	0	744.417		744.417	3458.88		8.1661	0.000801364
C00005			NADPH	4.65271		4.65271	C21H30N7O17P3	21	30	7	17	3	0	745.425		745.425	3468.25		8.18823	0.000801364
C00061	Cofactors		C00061 (FMN)	0.626645	Oh et al., 2007; Tang et al., 2008	0.626645	C17H21N4O9P	17	21	4	9	1	0	456.348	none	456.348	285.968		0.675145	0.0001763
C01847			C01847 (FMNH2)	0.629413		0.629413	C17H23N4O9P	17	23	4	9	1	0	458.364	none	458.364	288.5		0.681124	0.0001763
C00016			C00016 (FAD)	1.07871		1.07871	C27H33N9O15P2	27	33	9	15	2	0	785.557	none	785.557	847.385		2.0006	0.0001763
C00019			C00019 (SAM)	0.850691		0.850691	C15H22N6O5S	15	22	6	5	0	1	619.508	none	619.508	527.01		1.24422	0.0001763
C00051			C00051 (Glutathione)	0.725572		0.725572	C10H17N3O6S	10	17	3	6	0	1	528.391	none	528.391	383.386		0.90514	0.0001763
C00390			C00390 (Ubiquinol-8)	1.09478		1.09478	C14H20O4(C5H8)8	54	84	0	4	0	0	797.262		797.262	872.825		2.06066	0.0001763
C00032			C00032 (Protoheme)	0.769875		0.769875	C34H32FeN4O4	34	32	4	4	0	0	560.654		560.654	431.633		1.01905	0.0001763
C00010			C00010 (CoA)	1.35752		1.35752	C21H36N7O16P3S	21	36	7	16	3	1	988.604		988.604	1342.05		3.16847	0.0001763
C00182	Carbohydrates	3.02916	Glycogen	79.6599		79.6599	C24H42O21	24	42	0	21	0	0	666.579		666.579	53099.6			0.0937596
C00208			Maltose	8.29059		8.29059	C12H22O11	12	22	0	11	0	0	342.297		342.297	2837.84			0.008
C00070	Ash	4.16709	copper																	0.00801364
C00305			magnesium																	0.0560955
C00023			iron																	0.00472805
C00175			cobalt																	0.000801364
C00076			calcium																	0.00801364
Metabolite	Formula		C	H	N	O	P	S	MW (g/mol)
ppi	HO7P2		0	1	0	7	2	0	174.949
Water	H2O		0	2	0	1	0	0	18.015
Biomass:	0.0007 ACETYL-COA[c] + 0.8409 L-ALPHA-ALANINE[c] + 0.0131 AMP[c] + 0.1267 ARG[c] + 0.2183 ASN[c] + 0.2183 L-ASPARTATE[c] + 109.15 ATP[c] + 0.1003 CTP[c] + 0.0628 CYS[c] + 0.0273 DATP[c] + 0.0215 DCTP[c] + 0.0215 DGTP[c] + 0.0273 TTP[c] + 0.0001 FAD[c] + 0.2721 GLN[c] + 0.2722 GLT[c] + 0.6984 GLY[c] + 0.1605 GTP[c] + 0.0726 HIS[c] + 0.2641 ILE[c] + 0.3521 LEU[c] + 0.2699 LYS[c] + 0.0759 MET[c] + 0…

## Sheet: Calculations
w/w% in DCW	Amino acids	mmol/GDW	MW	w/w % in 5gb1	normalized % (w/w) of 5gb1	mmol/gDCW Mcap
60	Glycine	0.443	57.052	2.5274	5.0781	0.53405
	L-Alanine	0.446	71.079	3.17012	6.36946	0.537666
	L-Valine	0.341	99.133	3.38044	6.79203	0.411086
	L-Leucine	0.26	113.16	2.94216	5.91144	0.313438
	L-Isoleucine	0.256	113.16	2.8969	5.82049	0.308616
	L-Serine	0.23	87.078	2.00279	4.02405	0.277272
	L-Threonine	0.26	101.105	2.62873	5.28169	0.313438
	L-Phenylalanine	0.196	147.177	2.88467	5.79592	0.236284
	L-Tyrosine	0.14	163.176	2.28446	4.58998	0.168774
	L-Tryptophan	0.072	186.214	1.34074	2.69384	0.0867981
	L-Cysteine	0.03	103.145	0.309435	0.621722	0.0361659
	L-Methionine	0.12	131.199	1.57439	3.16329	0.144664
	L-Lysine	0.25	129.183	3.22957	6.48891	0.301382
	L-Arginine	0.202	157.197	3.17538	6.38002	0.243517
	L-Histidine	0.088	137.142	1.20685	2.42482	0.106087
	L-Aspartate	0.348	114.08	3.96998	7.97656	0.419524
	L-Glutamate	0.396	128.107	5.07304	10.1928	0.47739
	L-Asparagine	0.119	114.104	1.35784	2.72819	0.143458
	L-Glutamine	0.15	128.131	1.92196	3.86164	0.180829
	L-Proline	0.195	97.117	1.89378	3.80502	0.235078
total				49.7706	100
w/w% in DCW	DNA	Nucleotide composition (from GC content)	MW	Weight	fraction	Normalized % (w/w)	mmol/gDCW Mcap
2.5	dATP	18.2	312.202	5682.08	0.184863	18.4863	0.0148031
	dCTP	31.8	286.16	9099.89	0.296059	29.6059	0.0258648
	dGTP	31.8	328.201	10436.8	0.339554	33.9554	0.0258648
	dTTP	18.2	303.187	5518	0.179525	17.9525	0.0148031
				30736.8	1	100
w/w% in DCW	RNA	mmol/(gDW) of 5gb1	MW	% in DCW (for 5gb1)	Normalized %	mmol/gDCW Mcap
8	ATP	0.05	328.201	1.641	26.3578	0.064248
	UTP	0.05	344.2	1.721	27.6427	0.064248
	CTP	0.047	304.175	1.42962	22.9626	0.0603931
	GTP	0.047	305.159	1.43425	23.0369	0.0603931
				6.22587	100
w/w% in DCW	Intracellular components	mmol/(gDW) of 5gb1	MW	% in DCW (for 5gb1)	Normalized %	mmol/gDCW Mcap
1.28383	C00061 (FMN)	0.00022	456.348	0.0100397	0.626673	0.0001763
	C01847 (FMNH2)	0.00022	458.364	0.010084	0.629441	0.0001763
	C00016 (FAD)	0.00022	785.557	0.0172823	1.07875	0.0001763
	C00019 (SAM)	0.00022	619.508	0.0136292	0.850729	0.0001763
	C00051 (Glutathione)	0.00022	528.391	0.0116246	0.725605	0.0001763
	C00390 (Ubiquinol-8)	0.00022	797.262	0.0175398	1.09483	0.0001763
	C00032 (Protoheme)	0.00022	560.654	0.0123344	0.769909	0.0001763
	C00010 (CoA)	0.00022	988.604	0.0217493	1.35758	0.0001763
	D-Ribulose 5-phosphate	0.001	230.109	0.0230109	1.43633	0.000801364
	D-Fructose 1,6-bisphosphate	0.001	340.114	0.0340114	2.12298	0.000801364
	D-Fructose 6-phosphate	0.003	260.135	0.0780405	4.87127	0.00240409
	D-Glucose 6-phosphate	0.002	260.135	0.052027	3.24751	0.00160273
	D-Glyceraldehyde 3-phosphate	0.003	170.057	0.0510171	3.18447	0.00240409
	6-Phospho-D-gluconate	0.00015	276.134	0.00414201	0.258543	0.000120205
	2dehydro3deoxyphosphogluconate	3e-06	258.119	7.74357e-05	0.00483352	2.40409e-06
	3-Phospho-D-glycerate	0.006	186.056	0.111634	6.96814	0.00480818
	Phosphoenolpyruvate	0.005	168.041	0.0840205	5.24454	0.00400682
	Pyruvate	0.015	88.062	0.132093	8.24521	0.0120205
	Acetyl-CoA	0.0001	1030.64	0.0103064	0.643323	8.01364e-05
	Succinate	0.002	118.088	0.0236176	1.4742	0.00160273
	(S)-Malate	0.004	134.087	0.0536348	3.34787	0.00320546
	Fumarate	0.001	116.072	0.0116072	0.724518	0.000801364
	Citrate	0.001	192.123	0.0192123	1.19923	0.000801364
	D-Glycerate	0.001	106.077	0.0106077	0.66213	0.000801364
	ATP	0.005	507.182	0.253591	15.8291	0.00400682
	ADP	0.002	427.203	0.0854406	5.33318	0.00160273
	AMP	0.001	347.224	0.0347224	2.16736	0.000801364
	NAD+	0.002	664.438	0.132888	8.29481	0.00160273
	NADH	0.002	665.446	0.133089	8.30739	0.00160273
	NADP+	0.001	744.417	0.0744417	4.64663	0.000801364
	NADPH	0.001	745.425	0.0745425	4.65292	0.000801364
			total	1.60206	100
w/w% in DCW	Cell wall components	mmol/(gDW) of 5gb1	MW	% in DCW (for 5gb1)	Normalized %	mmol/gDCW Mcap
8.4517	Peptidoglycan	0.053	1920.27	10.1774	96.4992	0.0424723
	LPS	0.002	1846.08	0.369216	3.50079	0.00160273
				10.5466	100
w/w% in DCW	Carbohydrate	mmol/(gDW) of 5gb1	MW	% in DCW (for 5gb1)	Normalized %	% in DCW mca	mmol/gDCW Mcap
3.02916	Glycogen	0.117		2.41302	79.6599	1.93371	0.0937596
	Sucrose	0.01	342.297	0.342297	11.3001	0.274304	0.01
	Maltose	0.008	342.297	0.273838	9.04006	0.219444	0.008
				3.02916	100	2.42746
w/w% in DCW	Ash	mmol/(gDW) of 5gb1	mmol/gDCW Mcap
4.16709	copper	0.01	0.00801364
	magnesium	0.07	0.0560955
	iron	0.0059	0.00472805
	cobalt	0.001	0.000801364
	calcium	0.01	0.00801364
Phospholipids	mmol/(gDCW)	% in DCW
	0.116	8.23794
	Normalized w/w%
Phosphatidyl Ethanolamine (PE)	74
Phosphatidyl Choline (PC)	8
Phosphatidyl Glycerol (PG)	13
Cardiolipin (CL)	5
	100
w/w% in DCW	PE	MW	relative % only PE+PG = 100	Normalized %	mmol/gDCW Mcap
8.23794	CPE161140	661.902	8.4	6.96861	0.00867304
	CPE161161	687.94	38.8	32.1883	0.0385449
	CPE160161	689.956	42	34.843	0.0416019
	PG
	CPG161140	692.912	1.5	1.82243	0.00216666
	CPG161161	718.95	3.2	3.88785	0.00445481
	CPG160161	720.966	6	7.28972	0.00832942
			99.9
	CL
	CCL161140	1293.73		1.66667	0.00106126
	CCL161161	1345.81		1.66667	0.0010202
	CCL160161	1349.84		1.66667	0.00101715
	PC
	CPC161140	703.983		2.66667	0.00312051
	CPC161161	730.021		2.66667	0.00300921
	CPC160161	732.037		2.66667	0.00300092
				100
w/w% in DCW	Free Fatty acids	% of total PLFA	MW	mmol/gDCW Mcap
2.6096	FA140	6.56219	228.38	0.00749833
	FA161	70.2048	254.41	0.0720122
	FA160	23.2331	256.43	0.0236435
	total	100

## Sheet: Summary
Summary	w/w% in DCW (literature values for Mcap)	w/w% in DCW (values from 5GB1)	Normalized w/w%	Overall w/w% in DCW
Protein	60	-	-	60
DNA	2.5	-	-	2.5
RNA	8	-	-	8
Fatty acid*	2.6096	-	-	2.6096
Phospholipids	8.23794	-	-	8.23794
Cell wall componants	-	10.5466	8.4517	8.4517
Intra cellular metabolites	-	1.60206	1.28383	1.28383
Carbohydrates	-	3.78	3.02916	3.02916
Sterols	0.77	-	-	0.77
hopanoid	0.55	-	-	0.55
ash	-	5.2	4.16709	4.16709
3-Phospho glycerate	-	0.5	0.400682	0.400682
Total	82.6675	21.6287	17.3325	100
* free fatty acid content = total FAME of M. buryatense 5GB1 - phospholipid content calculated for M. capsulatus Bath
